# Supplementary material for: Trade-offs between multifunctionality and profit in tropical smallholder landscapes
Source: Nat Commun. 2020 Mar 4;11:1186. doi: 10.1038/s41467-020-15013-5 (PMC7055322; doi:10.1038/s41467-020-15013-5)
Supplement: Supplementary file 4 — Source Data [file 41467_2020_15013_MOESM4_ESM.xlsx]

## Sheet: Figure 2
taxonomic_group	plot	transformation_system	richness_all_species	richness_forest_species	mean_expected_profit_ha		heteroscedastic measurement error variances - for the SIMEX method (sdx_sim)	plot
Litter invertebrates	BF1	F	59	59	0		0	BF1
Litter invertebrates	BF2	F	39	39	0		0	BF2
Litter invertebrates	BF3	F	47	47	0		0	BF3
Litter invertebrates	BF4	F	43	43	0		0	BF4
Litter invertebrates	BJ2	J	24	18	-6.31566		17.8556	BJ2
Litter invertebrates	BJ3	J	25	12	468.431		188.477	BJ3
Litter invertebrates	BJ4	J	29	15	-1.56637		18.2815	BJ4
Litter invertebrates	BO2	O	21	4	684.146		29.2212	BJ5
Litter invertebrates	BO3	O	23	9	886.607		250.776	BO2
Litter invertebrates	BO4	O	13	3	769.704		429.495	BO3
Litter invertebrates	BR1	R	15	5	521.565		260.394	BO4
Litter invertebrates	BR2	R	23	6	747.949		209.069	BO5
Litter invertebrates	BR3	R	14	0	537.401		192.638	BR1
Litter invertebrates	BR4	R	37	9	445.034		254.242	BR2
Litter invertebrates	HF1	F	36	36	0		216.604	BR3
Litter invertebrates	HF2	F	43	43	0		336.101	BR4
Litter invertebrates	HF3	F	34	34	0		0	HF1
Litter invertebrates	HF4	F	33	33	0		0	HF2
Litter invertebrates	HJ1	J	23	13	275.42		0	HF3
Litter invertebrates	HJ2	J	51	26	180.643		0	HF4
Litter invertebrates	HJ3	J	23	10	173.679		72.3026	HJ1
Litter invertebrates	HJ4	J	36	24	43.7305		45.1678	HJ2
Litter invertebrates	HO1	O	10	2	1030.52		43.633	HJ3
Litter invertebrates	HO2	O	9	5	891.313		22.891	HJ4
Litter invertebrates	HO3	O	13	3	1029.39		156.43	HO1
Litter invertebrates	HO4	O	8	2	928.211		250.862	HO2
Litter invertebrates	HR1	R	27	8	322.994		420.083	HO3
Litter invertebrates	HR2	R	50	19	521.71		84.2397	HO4
Litter invertebrates	HR3	R	35	9	738.626		309.674	HR1
Litter invertebrates	HR4	R	10	3	62.5744		255.887	HR2
Archaea	BF1	F	355	355	0		309.195	HR3
Archaea	BF2	F	291	291	0		269.16	HR4
Archaea	BF3	F	356	356	0
Archaea	BJ2	J	184	68	-6.31566
Archaea	BJ3	J	206	104	468.431
Archaea	BJ4	J	208	95	-1.56637
Archaea	BO2	O	304	139	684.146
Archaea	BO3	O	349	137	886.607
Archaea	BO4	O	273	110	769.704
Archaea	BR1	R	183	70	521.565
Archaea	BR2	R	174	72	747.949
Archaea	BR3	R	150	52	537.401
Archaea	BR4	R	256	127	445.034
Archaea	HF1	F	272	272	0
Archaea	HF2	F	284	284	0
Archaea	HF4	F	211	211	0
Archaea	HJ1	J	364	190	275.42
Archaea	HJ2	J	500	228	180.643
Archaea	HJ3	J	357	186	173.679
Archaea	HJ4	J	358	172	43.7305
Archaea	HO1	O	265	113	1030.52
Archaea	HO2	O	346	181	891.313
Archaea	HO3	O	354	206	1029.39
Archaea	HO4	O	327	152	928.211
Archaea	HR1	R	348	163	322.994
Archaea	HR2	R	313	157	521.71
Archaea	HR3	R	506	255	738.626
Archaea	HR4	R	300	140	62.5744
Bacteria	BF1	F	2132	2132	0
Bacteria	BF2	F	2957	2957	0
Bacteria	BF3	F	1939	1939	0
Bacteria	BF4	F	1597	1597	0
Bacteria	BJ2	J	2392	1770	-6.31566
Bacteria	BJ3	J	2890	2035	468.431
Bacteria	BJ4	J	3091	1959	-1.56637
Bacteria	BO2	O	3176	2008	684.146
Bacteria	BO3	O	3487	2153	886.607
Bacteria	BO4	O	3731	2195	769.704
Bacteria	BR1	R	3160	2097	521.565
Bacteria	BR2	R	3071	1979	747.949
Bacteria	BR3	R	3340	2145	537.401
Bacteria	BR4	R	2725	1808	445.034
Bacteria	HF1	F	2485	2485	0
Bacteria	HF2	F	2192	2192	0
Bacteria	HF3	F	2604	2604	0
Bacteria	HF4	F	1891	1891	0
Bacteria	HJ1	J	3100	2184	275.42
Bacteria	HJ2	J	3372	2240	180.643
Bacteria	HJ3	J	2512	1870	173.679
Bacteria	HJ4	J	2890	2120	43.7305
Bacteria	HO1	O	4145	2139	1030.52
Bacteria	HO2	O	3730	2061	891.313
Bacteria	HO3	O	3536	2147	1029.39
Bacteria	HO4	O	3060	2023	928.211
Bacteria	HR1	R	3633	2230	322.994
Bacteria	HR2	R	4031	2334	521.71
Bacteria	HR3	R	3518	2283	738.626
Bacteria	HR4	R	2937	1911	62.5744
Trees	BF1	F	77	77	0
Trees	BF2	F	61	61	0
Trees	BF3	F	50	50	0
Trees	BF4	F	69	69	0
Trees	BJ3	J	24	16	468.431
Trees	BJ4	J	52	22	-1.56637
Trees	BJ5	J	55	39	92.9141
Trees	BJ2	J	44	20	-6.31566
Trees	BO2	O	1	0	684.146
Trees	BO3	O	1	0	886.607
Trees	BO4	O	1	0	769.704
Trees	BO5	O	1	0	1090.27
Trees	BR1	R	3	0	521.565
Trees	BR2	R	1	0	747.949
Trees	BR3	R	1	0	537.401
Trees	BR4	R	1	0	445.034
Trees	HF1	F	92	92	0
Trees	HF2	F	96	96	0
Trees	HF3	F	84	84	0
Trees	HF4	F	77	77	0
Trees	HJ1	J	23	14	275.42
Trees	HJ2	J	32	16	180.643
Trees	HJ3	J	34	22	173.679
Trees	HJ4	J	47	33	43.7305
Trees	HO1	O	1	0	1030.52
Trees	HO2	O	3	2	891.313
Trees	HO3	O	1	0	1029.39
Trees	HO4	O	1	0	928.211
Trees	HR1	R	3	1	322.994
Trees	HR2	R	1	0	521.71
Trees	HR3	R	2	1	738.626
Trees	HR4	R	1	0	62.5744
Understorey plants	BF1	F	204	204	0
Understorey plants	BF2	F	229	229	0
Understorey plants	BF3	F	123	123	0
Understorey plants	BF4	F	132	132	0
Understorey plants	BJ3	J	153	86	468.431
Understorey plants	BJ4	J	163	94	-1.56637
Understorey plants	BJ5	J	132	88	92.9141
Understorey plants	BJ2	J	128	72	-6.31566
Understorey plants	BO2	O	56	17	684.146
Understorey plants	BO3	O	62	21	886.607
Understorey plants	BO4	O	71	25	769.704
Understorey plants	BO5	O	70	15	1090.27
Understorey plants	BR1	R	57	19	521.565
Understorey plants	BR2	R	44	20	747.949
Understorey plants	BR3	R	33	12	537.401
Understorey plants	BR4	R	49	20	445.034
Understorey plants	HF1	F	256	256	0
Understorey plants	HF2	F	235	235	0
Understorey plants	HF3	F	255	255	0
Understorey plants	HF4	F	226	226	0
Understorey plants	HJ1	J	108	64	275.42
Understorey plants	HJ2	J	114	72	180.643
Understorey plants	HJ3	J	109	68	173.679
Understorey plants	HJ4	J	145	108	43.7305
Understorey plants	HO1	O	91	24	1030.52
Understorey plants	HO2	O	43	14	891.313
Understorey plants	HO3	O	53	12	1029.39
Understorey plants	HO4	O	83	26	928.211
Understorey plants	HR1	R	69	22	322.994
Understorey plants	HR2	R	70	28	521.71
Understorey plants	HR3	R	41	12	738.626
Understorey plants	HR4	R	90	50	62.5744
Fungi	BF1	F	407	407	0
Fungi	BF2	F	454	454	0
Fungi	BF3	F	333	333	0
Fungi	BJ2	J	462	219	-6.31566
Fungi	BJ3	J	436	231	468.431
Fungi	BJ4	J	420	200	-1.56637
Fungi	BR1	R	340	134	521.565
Fungi	BR2	R	384	161	747.949
Fungi	BR3	R	332	146	537.401
Fungi	BR4	R	461	179	445.034
Fungi	BO2	O	416	127	684.146
Fungi	BO3	O	338	126	886.607
Fungi	BO4	O	348	132	769.704
Fungi	HF1	F	393	393	0
Fungi	HF2	F	327	327	0
Fungi	HF3	F	172	172	0
Fungi	HF4	F	324	324	0
Fungi	HJ1	J	444	208	275.42
Fungi	HJ3	J	425	187	173.679
Fungi	HJ4	J	468	172	43.7305
Fungi	HR1	R	401	195	322.994
Fungi	HR2	R	425	192	521.71
Fungi	HR3	R	432	211	738.626
Fungi	HR4	R	374	165	62.5744
Fungi	HO1	O	445	147	1030.52
Fungi	HO2	O	300	130	891.313
Fungi	HO3	O	380	129	1029.39
Fungi	HO4	O	403	169	928.211
Testate amoebae	BF1	F	37	37	0
Testate amoebae	BF2	F	43	43	0
Testate amoebae	BF3	F	28	28	0
Testate amoebae	BF4	F	28	28	0
Testate amoebae	BJ2	J	46	41	-6.31566
Testate amoebae	BJ3	J	39	34	468.431
Testate amoebae	BJ4	J	31	30	-1.56637
Testate amoebae	BJ5	J	38	35	92.9141
Testate amoebae	BO2	O	27	24	684.146
Testate amoebae	BO3	O	36	28	886.607
Testate amoebae	BO4	O	34	31	769.704
Testate amoebae	BO5	O	39	29	1090.27
Testate amoebae	BR1	R	25	22	521.565
Testate amoebae	BR2	R	21	18	747.949
Testate amoebae	BR4	R	16	15	445.034
Testate amoebae	HF1	F	55	55	0
Testate amoebae	HF2	F	52	52	0
Testate amoebae	HF3	F	56	56	0
Testate amoebae	HF4	F	50	50	0
Testate amoebae	HJ1	J	29	26	275.42
Testate amoebae	HJ2	J	65	42	180.643
Testate amoebae	HJ3	J	55	39	173.679
Testate amoebae	HJ4	J	34	27	43.7305
Testate amoebae	HO1	O	44	30	1030.52
Testate amoebae	HO2	O	34	27	891.313
Testate amoebae	HO3	O	19	14	1029.39
Testate amoebae	HO4	O	24	22	928.211
Testate amoebae	HR1	R	13	12	322.994
Testate amoebae	HR2	R	22	21	521.71
Testate amoebae	HR3	R	28	27	738.626
Testate amoebae	HR4	R	26	24	62.5744
Oribatida	BF1	F	77	77	0
Oribatida	BF2	F	82	82	0
Oribatida	BF3	F	69	69	0
Oribatida	BF4	F	83	83	0
Oribatida	BJ2	J	56	48	-6.31566
Oribatida	BJ3	J	46	42	468.431
Oribatida	BJ4	J	50	43	-1.56637
Oribatida	BJ5	J	28	25	92.9141
Oribatida	BO2	O	22	18	684.146
Oribatida	BO3	O	51	44	886.607
Oribatida	BO4	O	27	24	769.704
Oribatida	BO5	O	19	16	1090.27
Oribatida	BR1	R	42	35	521.565
Oribatida	BR2	R	14	12	747.949
Oribatida	BR3	R	11	11	537.401
Oribatida	BR4	R	13	11	445.034
Oribatida	HF1	F	59	59	0
Oribatida	HF2	F	29	29	0
Oribatida	HF3	F	40	40	0
Oribatida	HF4	F	56	56	0
Oribatida	HJ1	J	27	24	275.42
Oribatida	HJ2	J	41	40	180.643
Oribatida	HJ3	J	21	17	173.679
Oribatida	HJ4	J	36	33	43.7305
Oribatida	HO1	O	23	17	1030.52
Oribatida	HO2	O	13	9	891.313
Oribatida	HO3	O	24	16	1029.39
Oribatida	HO4	O	13	11	928.211
Oribatida	HR1	R	45	37	322.994
Oribatida	HR2	R	31	26	521.71
Oribatida	HR3	R	14	11	738.626
Oribatida	HR4	R	23	19	62.5744
Mesostigmata	BF1	F	24	24	0
Mesostigmata	BF2	F	32	32	0
Mesostigmata	BF3	F	37	37	0
Mesostigmata	BF4	F	28	28	0
Mesostigmata	BJ2	J	16	12	-6.31566
Mesostigmata	BJ3	J	11	10	468.431
Mesostigmata	BJ4	J	12	10	-1.56637
Mesostigmata	BJ5	J	6	5	92.9141
Mesostigmata	BO2	O	1	1	684.146
Mesostigmata	BO3	O	12	8	886.607
Mesostigmata	BO4	O	5	5	769.704
Mesostigmata	BO5	O	7	4	1090.27
Mesostigmata	BR1	R	17	13	521.565
Mesostigmata	BR2	R	5	3	747.949
Mesostigmata	BR3	R	5	4	537.401
Mesostigmata	BR4	R	9	3	445.034
Mesostigmata	HF1	F	15	15	0
Mesostigmata	HF2	F	5	5	0
Mesostigmata	HF3	F	10	10	0
Mesostigmata	HF4	F	12	12	0
Mesostigmata	HJ1	J	12	7	275.42
Mesostigmata	HJ2	J	11	9	180.643
Mesostigmata	HJ3	J	9	6	173.679
Mesostigmata	HJ4	J	11	9	43.7305
Mesostigmata	HO1	O	10	7	1030.52
Mesostigmata	HO2	O	3	1	891.313
Mesostigmata	HO3	O	11	9	1029.39
Mesostigmata	HO4	O	6	4	928.211
Mesostigmata	HR1	R	9	5	322.994
Mesostigmata	HR2	R	13	10	521.71
Mesostigmata	HR3	R	7	6	738.626
Mesostigmata	HR4	R	8	6	62.5744
Birds	BF1	F	21	21	0
Birds	BF2	F	19	19	0
Birds	BF3	F	14	14	0
Birds	BF4	F	11	11	0
Birds	BJ2	J	15	11	-6.31566
Birds	BJ3	J	17	9	468.431
Birds	BJ4	J	6	6	-1.56637
Birds	BJ5	J	8	5	92.9141
Birds	BO2	O	9	2	684.146
Birds	BO3	O	13	3	886.607
Birds	BO4	O	9	4	769.704
Birds	BR1	R	17	4	521.565
Birds	BR2	R	18	9	747.949
Birds	BR3	R	10	4	537.401
Birds	BR4	R	25	16	445.034
Birds	HF1	F	29	29	0
Birds	HF2	F	18	18	0
Birds	HF3	F	17	17	0
Birds	HF4	F	14	14	0
Birds	HJ1	J	11	6	275.42
Birds	HJ2	J	15	9	180.643
Birds	HJ3	J	15	9	173.679
Birds	HJ4	J	15	12	43.7305
Birds	HO1	O	9	3	1030.52
Birds	HO2	O	8	1	891.313
Birds	HO3	O	8	1	1029.39
Birds	HO4	O	8	1	928.211
Birds	HR1	R	8	6	322.994
Birds	HR2	R	10	5	521.71
Birds	HR3	R	13	10	738.626
Birds	HR4	R	10	5	62.5744
Bats	BF1	F	10	10	0
Bats	BF2	F	8	8	0
Bats	BF3	F	1	1	0
Bats	BF4	F	4	4	0
Bats	BJ2	J	6	6	-6.31566
Bats	BJ3	J	6	5	468.431
Bats	BJ4	J	4	4	-1.56637
Bats	BJ5	J	2	2	92.9141
Bats	BO2	O	4	2	684.146
Bats	BO3	O	1	1	886.607
Bats	BO4	O	3	1	769.704
Bats	BO5	O	2	1	1090.27
Bats	BR1	R	2	1	521.565
Bats	BR2	R	3	2	747.949
Bats	BR3	R	2	2	537.401
Bats	BR4	R	1	1	445.034
Bats	HF1	F	5	5	0
Bats	HF2	F	1	1	0
Bats	HF3	F	2	2	0
Bats	HF4	F	4	4	0
Bats	HJ1	J	2	2	275.42
Bats	HJ2	J	1	1	180.643
Bats	HJ3	J	0	0	173.679
Bats	HJ4	J	3	3	43.7305
Bats	HO1	O	2	1	1030.52
Bats	HO2	O	2	1	891.313
Bats	HO3	O	2	1	1029.39
Bats	HO4	O	3	2	928.211
Bats	HR1	R	1	1	322.994
Bats	HR2	R	3	1	521.71
Bats	HR3	R	2	2	738.626
Bats	HR4	R	3	2	62.5744
Butterflies	BF1	F	48	48	0
Butterflies	BF2	F	42	42	0
Butterflies	BF3	F	54	54	0
Butterflies	BF4	F	48	48	0
Butterflies	BJ3	J	48	37	468.431
Butterflies	BJ4	J	34	26	-1.56637
Butterflies	BJ5	J	49	42	92.9141
Butterflies	BJ2	J	38	31	-6.31566
Butterflies	BO2	O	33	27	684.146
Butterflies	BO3	O	32	24	886.607
Butterflies	BO4	O	47	32	769.704
Butterflies	BO5	O	47	37	1090.27
Butterflies	BR1	R	25	18	521.565
Butterflies	BR2	R	36	31	747.949
Butterflies	BR3	R	22	19	537.401
Butterflies	BR4	R	34	28	445.034
Butterflies	HF1	F	60	60	0
Butterflies	HF2	F	49	49	0
Butterflies	HF3	F	38	38	0
Butterflies	HF4	F	38	38	0
Butterflies	HJ1	J	36	25	275.42
Butterflies	HJ2	J	47	31	180.643
Butterflies	HJ3	J	29	20	173.679
Butterflies	HJ4	J	31	24	43.7305
Butterflies	HO1	O	20	10	1030.52
Butterflies	HO2	O	32	17	891.313
Butterflies	HO3	O	23	12	1029.39
Butterflies	HO4	O	33	27	928.211
Butterflies	HR1	R	27	15	322.994
Butterflies	HR2	R	32	22	521.71
Butterflies	HR3	R	7	4	738.626
Butterflies	HR4	R	26	21	62.5744
Canopy ants	BF1	F	104	104	0
Canopy ants	BF2	F	115	115	0
Canopy ants	BF3	F	108	108	0
Canopy ants	BF4	F	76	76	0
Canopy ants	BJ3	J	60	57	468.431
Canopy ants	BJ4	J	85	80	-1.56637
Canopy ants	BJ5	J	74	66	92.9141
Canopy ants	BJ2	J	61	54	-6.31566
Canopy ants	BO2	O	36	31	684.146
Canopy ants	BO3	O	44	36	886.607
Canopy ants	BO4	O	39	35	769.704
Canopy ants	BO5	O	25	21	1090.27
Canopy ants	BR1	R	44	42	521.565
Canopy ants	BR2	R	35	33	747.949
Canopy ants	BR3	R	39	35	537.401
Canopy ants	BR4	R	39	35	445.034
Canopy ants	HF1	F	83	83	0
Canopy ants	HF2	F	76	76	0
Canopy ants	HF3	F	61	61	0
Canopy ants	HF4	F	70	70	0
Canopy ants	HJ1	J	40	37	275.42
Canopy ants	HJ2	J	65	61	180.643
Canopy ants	HJ3	J	65	61	173.679
Canopy ants	HJ4	J	67	61	43.7305
Canopy ants	HO1	O	48	44	1030.52
Canopy ants	HO2	O	28	28	891.313
Canopy ants	HO3	O	33	29	1029.39
Canopy ants	HO4	O	35	29	928.211
Canopy ants	HR1	R	36	36	322.994
Canopy ants	HR2	R	50	45	521.71
Canopy ants	HR3	R	50	44	738.626
Canopy ants	HR4	R	41	37	62.5744
Canopy parasitoid wasps	BF1	F	329	329	0
Canopy parasitoid wasps	BF2	F	414	414	0
Canopy parasitoid wasps	BF3	F	320	320	0
Canopy parasitoid wasps	BF4	F	357	357	0
Canopy parasitoid wasps	BJ3	J	223	184	468.431
Canopy parasitoid wasps	BJ4	J	224	199	-1.56637
Canopy parasitoid wasps	BJ5	J	258	216	92.9141
Canopy parasitoid wasps	BJ2	J	187	168	-6.31566
Canopy parasitoid wasps	BO2	O	108	79	684.146
Canopy parasitoid wasps	BO3	O	118	89	886.607
Canopy parasitoid wasps	BO4	O	90	69	769.704
Canopy parasitoid wasps	BO5	O	88	73	1090.27
Canopy parasitoid wasps	BR1	R	125	103	521.565
Canopy parasitoid wasps	BR2	R	70	61	747.949
Canopy parasitoid wasps	BR3	R	130	102	537.401
Canopy parasitoid wasps	BR4	R	74	62	445.034
Canopy parasitoid wasps	HF1	F	216	216	0
Canopy parasitoid wasps	HF2	F	168	168	0
Canopy parasitoid wasps	HF3	F	91	91	0
Canopy parasitoid wasps	HF4	F	209	209	0
Canopy parasitoid wasps	HJ1	J	59	50	275.42
Canopy parasitoid wasps	HJ2	J	188	149	180.643
Canopy parasitoid wasps	HJ3	J	162	140	173.679
Canopy parasitoid wasps	HJ4	J	175	148	43.7305
Canopy parasitoid wasps	HO1	O	54	42	1030.52
Canopy parasitoid wasps	HO2	O	51	43	891.313
Canopy parasitoid wasps	HO3	O	74	61	1029.39
Canopy parasitoid wasps	HO4	O	102	79	928.211
Canopy parasitoid wasps	HR1	R	36	31	322.994
Canopy parasitoid wasps	HR2	R	91	78	521.71
Canopy parasitoid wasps	HR3	R	102	81	738.626
Canopy parasitoid wasps	HR4	R	87	63	62.5744

## Sheet: Figure 3
ecosystem_function	function_indicator	plot	transformation_system	measurement	measurement_scale	mean_expected_profit_ha
Soil organic carbon	SOC 0-0.5m	BF1	F	81.16	Soil organic carbon (Mg C ha-1)	0
Soil organic carbon	SOC 0-0.5m	BF2	F	140.58	Soil organic carbon (Mg C ha-1)	0
Soil organic carbon	SOC 0-0.5m	BF3	F	83.29	Soil organic carbon (Mg C ha-1)	0
Soil organic carbon	SOC 0-0.5m	BF4	F	64.61	Soil organic carbon (Mg C ha-1)	0
Soil organic carbon	SOC 0-0.5m	BJ5	J	116.87	Soil organic carbon (Mg C ha-1)	92.9141
Soil organic carbon	SOC 0-0.5m	BJ2	J	157.67	Soil organic carbon (Mg C ha-1)	-6.31566
Soil organic carbon	SOC 0-0.5m	BJ3	J	88.05	Soil organic carbon (Mg C ha-1)	468.431
Soil organic carbon	SOC 0-0.5m	BJ4	J	128.16	Soil organic carbon (Mg C ha-1)	-1.56637
Soil organic carbon	SOC 0-0.5m	BR1	R	68.75	Soil organic carbon (Mg C ha-1)	521.565
Soil organic carbon	SOC 0-0.5m	BR2	R	73.67	Soil organic carbon (Mg C ha-1)	747.949
Soil organic carbon	SOC 0-0.5m	BR3	R	66.26	Soil organic carbon (Mg C ha-1)	537.401
Soil organic carbon	SOC 0-0.5m	BR4	R	142.07	Soil organic carbon (Mg C ha-1)	445.034
Soil organic carbon	SOC 0-0.5m	BO5	O	104.66	Soil organic carbon (Mg C ha-1)	1090.27
Soil organic carbon	SOC 0-0.5m	BO2	O	82.88	Soil organic carbon (Mg C ha-1)	684.146
Soil organic carbon	SOC 0-0.5m	BO3	O	86.53	Soil organic carbon (Mg C ha-1)	886.607
Soil organic carbon	SOC 0-0.5m	BO4	O	126.02	Soil organic carbon (Mg C ha-1)	769.704
Soil organic carbon	SOC 0-0.5m	HF1	F	57.35	Soil organic carbon (Mg C ha-1)	0
Soil organic carbon	SOC 0-0.5m	HF2	F	69.9	Soil organic carbon (Mg C ha-1)	0
Soil organic carbon	SOC 0-0.5m	HF3	F	62.28	Soil organic carbon (Mg C ha-1)	0
Soil organic carbon	SOC 0-0.5m	HF4	F	65.23	Soil organic carbon (Mg C ha-1)	0
Soil organic carbon	SOC 0-0.5m	HJ1	J	64.7	Soil organic carbon (Mg C ha-1)	275.42
Soil organic carbon	SOC 0-0.5m	HJ2	J	148.52	Soil organic carbon (Mg C ha-1)	180.643
Soil organic carbon	SOC 0-0.5m	HJ3	J	64.66	Soil organic carbon (Mg C ha-1)	173.679
Soil organic carbon	SOC 0-0.5m	HJ4	J	83.12	Soil organic carbon (Mg C ha-1)	43.7305
Soil organic carbon	SOC 0-0.5m	HR1	R	56.31	Soil organic carbon (Mg C ha-1)	322.994
Soil organic carbon	SOC 0-0.5m	HR2	R	66.68	Soil organic carbon (Mg C ha-1)	521.71
Soil organic carbon	SOC 0-0.5m	HR3	R	46.15	Soil organic carbon (Mg C ha-1)	738.626
Soil organic carbon	SOC 0-0.5m	HR4	R	82.63	Soil organic carbon (Mg C ha-1)	62.5744
Soil organic carbon	SOC 0-0.5m	HO1	O	62.17	Soil organic carbon (Mg C ha-1)	1030.52
Soil organic carbon	SOC 0-0.5m	HO2	O	47.13	Soil organic carbon (Mg C ha-1)	891.313
Soil organic carbon	SOC 0-0.5m	HO3	O	57.77	Soil organic carbon (Mg C ha-1)	1029.39
Soil organic carbon	SOC 0-0.5m	HO4	O	77.42	Soil organic carbon (Mg C ha-1)	928.211
Soil organic carbon	SOC 0.5-2m	BF1	F	178.17	Soil organic carbon (Mg C ha-1)	0
Soil organic carbon	SOC 0.5-2m	BF2	F	220.17	Soil organic carbon (Mg C ha-1)	0
Soil organic carbon	SOC 0.5-2m	BF3	F	116.19	Soil organic carbon (Mg C ha-1)	0
Soil organic carbon	SOC 0.5-2m	BF4	F	86.64	Soil organic carbon (Mg C ha-1)	0
Soil organic carbon	SOC 0.5-2m	BJ5	J	109.14	Soil organic carbon (Mg C ha-1)	92.9141
Soil organic carbon	SOC 0.5-2m	BJ2	J	186.67	Soil organic carbon (Mg C ha-1)	-6.31566
Soil organic carbon	SOC 0.5-2m	BJ3	J	98.6	Soil organic carbon (Mg C ha-1)	468.431
Soil organic carbon	SOC 0.5-2m	BJ4	J	169.93	Soil organic carbon (Mg C ha-1)	-1.56637
Soil organic carbon	SOC 0.5-2m	BR1	R	137.85	Soil organic carbon (Mg C ha-1)	521.565
Soil organic carbon	SOC 0.5-2m	BR2	R	100.53	Soil organic carbon (Mg C ha-1)	747.949
Soil organic carbon	SOC 0.5-2m	BR3	R	100.06	Soil organic carbon (Mg C ha-1)	537.401
Soil organic carbon	SOC 0.5-2m	BR4	R	203.58	Soil organic carbon (Mg C ha-1)	445.034
Soil organic carbon	SOC 0.5-2m	BO5	O	125.98	Soil organic carbon (Mg C ha-1)	1090.27
Soil organic carbon	SOC 0.5-2m	BO2	O	107.02	Soil organic carbon (Mg C ha-1)	684.146
Soil organic carbon	SOC 0.5-2m	BO3	O	91.93	Soil organic carbon (Mg C ha-1)	886.607
Soil organic carbon	SOC 0.5-2m	BO4	O	142.72	Soil organic carbon (Mg C ha-1)	769.704
Soil organic carbon	SOC 0.5-2m	HF1	F	114.2	Soil organic carbon (Mg C ha-1)	0
Soil organic carbon	SOC 0.5-2m	HF2	F	118.14	Soil organic carbon (Mg C ha-1)	0
Soil organic carbon	SOC 0.5-2m	HF3	F	106.71	Soil organic carbon (Mg C ha-1)	0
Soil organic carbon	SOC 0.5-2m	HF4	F	101.78	Soil organic carbon (Mg C ha-1)	0
Soil organic carbon	SOC 0.5-2m	HJ1	J	124.33	Soil organic carbon (Mg C ha-1)	275.42
Soil organic carbon	SOC 0.5-2m	HJ2	J	54.74	Soil organic carbon (Mg C ha-1)	180.643
Soil organic carbon	SOC 0.5-2m	HJ3	J	64.39	Soil organic carbon (Mg C ha-1)	173.679
Soil organic carbon	SOC 0.5-2m	HJ4	J	115.17	Soil organic carbon (Mg C ha-1)	43.7305
Soil organic carbon	SOC 0.5-2m	HR1	R	109.99	Soil organic carbon (Mg C ha-1)	322.994
Soil organic carbon	SOC 0.5-2m	HR2	R	96.72	Soil organic carbon (Mg C ha-1)	521.71
Soil organic carbon	SOC 0.5-2m	HR3	R	69.58	Soil organic carbon (Mg C ha-1)	738.626
Soil organic carbon	SOC 0.5-2m	HR4	R	149.28	Soil organic carbon (Mg C ha-1)	62.5744
Soil organic carbon	SOC 0.5-2m	HO1	O	101.42	Soil organic carbon (Mg C ha-1)	1030.52
Soil organic carbon	SOC 0.5-2m	HO2	O	57.22	Soil organic carbon (Mg C ha-1)	891.313
Soil organic carbon	SOC 0.5-2m	HO3	O	72.54	Soil organic carbon (Mg C ha-1)	1029.39
Soil organic carbon	SOC 0.5-2m	HO4	O	71.33	Soil organic carbon (Mg C ha-1)	928.211
Soil respiration	CO2	BF1	F	20.36	Soil respiration (Mg C ha-1 yr-1)	0
Soil respiration	CO2	BF2	F	15.27	Soil respiration (Mg C ha-1 yr-1)	0
Soil respiration	CO2	BF3	F	16.79	Soil respiration (Mg C ha-1 yr-1)	0
Soil respiration	CO2	BF4	F	15.32	Soil respiration (Mg C ha-1 yr-1)	0
Soil respiration	CO2	BJ2	J	17.08	Soil respiration (Mg C ha-1 yr-1)	-6.31566
Soil respiration	CO2	BJ3	J	14.98	Soil respiration (Mg C ha-1 yr-1)	468.431
Soil respiration	CO2	BJ4	J	17.62	Soil respiration (Mg C ha-1 yr-1)	-1.56637
Soil respiration	CO2	BJ5	J	14.78	Soil respiration (Mg C ha-1 yr-1)	92.9141
Soil respiration	CO2	BR1	R	14.38	Soil respiration (Mg C ha-1 yr-1)	521.565
Soil respiration	CO2	BR2	R	17.16	Soil respiration (Mg C ha-1 yr-1)	747.949
Soil respiration	CO2	BR3	R	19.51	Soil respiration (Mg C ha-1 yr-1)	537.401
Soil respiration	CO2	BR4	R	13.31	Soil respiration (Mg C ha-1 yr-1)	445.034
Soil respiration	CO2	BO5	O	8.98	Soil respiration (Mg C ha-1 yr-1)	1090.27
Soil respiration	CO2	BO2	O	10.83	Soil respiration (Mg C ha-1 yr-1)	684.146
Soil respiration	CO2	BO3	O	7.88	Soil respiration (Mg C ha-1 yr-1)	886.607
Soil respiration	CO2	BO4	O	9.18	Soil respiration (Mg C ha-1 yr-1)	769.704
Soil respiration	CO2	HF1	F	12.89	Soil respiration (Mg C ha-1 yr-1)	0
Soil respiration	CO2	HF2	F	17.41	Soil respiration (Mg C ha-1 yr-1)	0
Soil respiration	CO2	HF3	F	18.2	Soil respiration (Mg C ha-1 yr-1)	0
Soil respiration	CO2	HF4	F	16.35	Soil respiration (Mg C ha-1 yr-1)	0
Soil respiration	CO2	HJ1	J	17.44	Soil respiration (Mg C ha-1 yr-1)	275.42
Soil respiration	CO2	HJ2	J	14.59	Soil respiration (Mg C ha-1 yr-1)	180.643
Soil respiration	CO2	HJ3	J	13.4	Soil respiration (Mg C ha-1 yr-1)	173.679
Soil respiration	CO2	HJ4	J	16.76	Soil respiration (Mg C ha-1 yr-1)	43.7305
Soil respiration	CO2	HR1	R	15.51	Soil respiration (Mg C ha-1 yr-1)	322.994
Soil respiration	CO2	HR2	R	20.01	Soil respiration (Mg C ha-1 yr-1)	521.71
Soil respiration	CO2	HR3	R	13.76	Soil respiration (Mg C ha-1 yr-1)	738.626
Soil respiration	CO2	HR4	R	16.8	Soil respiration (Mg C ha-1 yr-1)	62.5744
Soil respiration	CO2	HO1	O	9.62	Soil respiration (Mg C ha-1 yr-1)	1030.52
Soil respiration	CO2	HO2	O	12.85	Soil respiration (Mg C ha-1 yr-1)	891.313
Soil respiration	CO2	HO3	O	9.89	Soil respiration (Mg C ha-1 yr-1)	1029.39
Soil respiration	CO2	HO4	O	8.8	Soil respiration (Mg C ha-1 yr-1)	928.211
Soil greenhouse gas fluxes	CH4	BF1	F	-3.94	Gas fluxes (kg C ha-1 yr-1)	0
Soil greenhouse gas fluxes	CH4	BF2	F	-1.06	Gas fluxes (kg C ha-1 yr-1)	0
Soil greenhouse gas fluxes	CH4	BF3	F	-4.42	Gas fluxes (kg C ha-1 yr-1)	0
Soil greenhouse gas fluxes	CH4	BF4	F	-5.1	Gas fluxes (kg C ha-1 yr-1)	0
Soil greenhouse gas fluxes	CH4	BJ2	J	-2.43	Gas fluxes (kg C ha-1 yr-1)	-6.31566
Soil greenhouse gas fluxes	CH4	BJ3	J	-0.46	Gas fluxes (kg C ha-1 yr-1)	468.431
Soil greenhouse gas fluxes	CH4	BJ4	J	-1.38	Gas fluxes (kg C ha-1 yr-1)	-1.56637
Soil greenhouse gas fluxes	CH4	BJ5	J	-3.13	Gas fluxes (kg C ha-1 yr-1)	92.9141
Soil greenhouse gas fluxes	CH4	BR1	R	-0.57	Gas fluxes (kg C ha-1 yr-1)	521.565
Soil greenhouse gas fluxes	CH4	BR2	R	0.03	Gas fluxes (kg C ha-1 yr-1)	747.949
Soil greenhouse gas fluxes	CH4	BR3	R	-0.31	Gas fluxes (kg C ha-1 yr-1)	537.401
Soil greenhouse gas fluxes	CH4	BR4	R	-0.3	Gas fluxes (kg C ha-1 yr-1)	445.034
Soil greenhouse gas fluxes	CH4	BO5	O	-0.61	Gas fluxes (kg C ha-1 yr-1)	1090.27
Soil greenhouse gas fluxes	CH4	BO2	O	0.04	Gas fluxes (kg C ha-1 yr-1)	684.146
Soil greenhouse gas fluxes	CH4	BO3	O	-0.32	Gas fluxes (kg C ha-1 yr-1)	886.607
Soil greenhouse gas fluxes	CH4	BO4	O	-1.19	Gas fluxes (kg C ha-1 yr-1)	769.704
Soil greenhouse gas fluxes	CH4	HF1	F	-3.84	Gas fluxes (kg C ha-1 yr-1)	0
Soil greenhouse gas fluxes	CH4	HF2	F	1.79	Gas fluxes (kg C ha-1 yr-1)	0
Soil greenhouse gas fluxes	CH4	HF3	F	-1.58	Gas fluxes (kg C ha-1 yr-1)	0
Soil greenhouse gas fluxes	CH4	HF4	F	2.92	Gas fluxes (kg C ha-1 yr-1)	0
Soil greenhouse gas fluxes	CH4	HJ1	J	-1.75	Gas fluxes (kg C ha-1 yr-1)	275.42
Soil greenhouse gas fluxes	CH4	HJ2	J	-1.92	Gas fluxes (kg C ha-1 yr-1)	180.643
Soil greenhouse gas fluxes	CH4	HJ3	J	-3.01	Gas fluxes (kg C ha-1 yr-1)	173.679
Soil greenhouse gas fluxes	CH4	HJ4	J	-3	Gas fluxes (kg C ha-1 yr-1)	43.7305
Soil greenhouse gas fluxes	CH4	HR1	R	-0.27	Gas fluxes (kg C ha-1 yr-1)	322.994
Soil greenhouse gas fluxes	CH4	HR2	R	-1.64	Gas fluxes (kg C ha-1 yr-1)	521.71
Soil greenhouse gas fluxes	CH4	HR3	R	-0.4	Gas fluxes (kg C ha-1 yr-1)	738.626
Soil greenhouse gas fluxes	CH4	HR4	R	-1.39	Gas fluxes (kg C ha-1 yr-1)	62.5744
Soil greenhouse gas fluxes	CH4	HO1	O	-0.86	Gas fluxes (kg C ha-1 yr-1)	1030.52
Soil greenhouse gas fluxes	CH4	HO2	O	-0.83	Gas fluxes (kg C ha-1 yr-1)	891.313
Soil greenhouse gas fluxes	CH4	HO3	O	-1.86	Gas fluxes (kg C ha-1 yr-1)	1029.39
Soil greenhouse gas fluxes	CH4	HO4	O	-1.98	Gas fluxes (kg C ha-1 yr-1)	928.211
Soil greenhouse gas fluxes	N2O	BF1	F	0.87	Gas fluxes (kg N ha-1 yr-1)	0
Soil greenhouse gas fluxes	N2O	BF2	F	2.24	Gas fluxes (kg N ha-1 yr-1)	0
Soil greenhouse gas fluxes	N2O	BF3	F	0.55	Gas fluxes (kg N ha-1 yr-1)	0
Soil greenhouse gas fluxes	N2O	BF4	F	0.45	Gas fluxes (kg N ha-1 yr-1)	0
Soil greenhouse gas fluxes	N2O	BJ2	J	0.97	Gas fluxes (kg N ha-1 yr-1)	-6.31566
Soil greenhouse gas fluxes	N2O	BJ3	J	0.31	Gas fluxes (kg N ha-1 yr-1)	468.431
Soil greenhouse gas fluxes	N2O	BJ4	J	0.55	Gas fluxes (kg N ha-1 yr-1)	-1.56637
Soil greenhouse gas fluxes	N2O	BJ5	J	0.65	Gas fluxes (kg N ha-1 yr-1)	92.9141
Soil greenhouse gas fluxes	N2O	BR1	R	0.64	Gas fluxes (kg N ha-1 yr-1)	521.565
Soil greenhouse gas fluxes	N2O	BR2	R	0.33	Gas fluxes (kg N ha-1 yr-1)	747.949
Soil greenhouse gas fluxes	N2O	BR3	R	0.92	Gas fluxes (kg N ha-1 yr-1)	537.401
Soil greenhouse gas fluxes	N2O	BR4	R	-0.04	Gas fluxes (kg N ha-1 yr-1)	445.034
Soil greenhouse gas fluxes	N2O	BO5	O	1.02	Gas fluxes (kg N ha-1 yr-1)	1090.27
Soil greenhouse gas fluxes	N2O	BO2	O	0.49	Gas fluxes (kg N ha-1 yr-1)	684.146
Soil greenhouse gas fluxes	N2O	BO3	O	1.67	Gas fluxes (kg N ha-1 yr-1)	886.607
Soil greenhouse gas fluxes	N2O	BO4	O	0.87	Gas fluxes (kg N ha-1 yr-1)	769.704
Soil greenhouse gas fluxes	N2O	HF1	F	0.94	Gas fluxes (kg N ha-1 yr-1)	0
Soil greenhouse gas fluxes	N2O	HF2	F	0.52	Gas fluxes (kg N ha-1 yr-1)	0
Soil greenhouse gas fluxes	N2O	HF3	F	1.26	Gas fluxes (kg N ha-1 yr-1)	0
Soil greenhouse gas fluxes	N2O	HF4	F	0.81	Gas fluxes (kg N ha-1 yr-1)	0
Soil greenhouse gas fluxes	N2O	HJ1	J	0.12	Gas fluxes (kg N ha-1 yr-1)	275.42
Soil greenhouse gas fluxes	N2O	HJ2	J	0.31	Gas fluxes (kg N ha-1 yr-1)	180.643
Soil greenhouse gas fluxes	N2O	HJ3	J	1.93	Gas fluxes (kg N ha-1 yr-1)	173.679
Soil greenhouse gas fluxes	N2O	HJ4	J	2.39	Gas fluxes (kg N ha-1 yr-1)	43.7305
Soil greenhouse gas fluxes	N2O	HR1	R	0.54	Gas fluxes (kg N ha-1 yr-1)	322.994
Soil greenhouse gas fluxes	N2O	HR2	R	1.12	Gas fluxes (kg N ha-1 yr-1)	521.71
Soil greenhouse gas fluxes	N2O	HR3	R	0.79	Gas fluxes (kg N ha-1 yr-1)	738.626
Soil greenhouse gas fluxes	N2O	HR4	R	0.3	Gas fluxes (kg N ha-1 yr-1)	62.5744
Soil greenhouse gas fluxes	N2O	HO1	O	0.82	Gas fluxes (kg N ha-1 yr-1)	1030.52
Soil greenhouse gas fluxes	N2O	HO2	O	2.68	Gas fluxes (kg N ha-1 yr-1)	891.313
Soil greenhouse gas fluxes	N2O	HO3	O	0.74	Gas fluxes (kg N ha-1 yr-1)	1029.39
Soil greenhouse gas fluxes	N2O	HO4	O	0.3	Gas fluxes (kg N ha-1 yr-1)	928.211
Organic carbon in plant biomass	Aboveground C	BF1	F	106.316	Organic carbon (Mg C ha-1)	0
Organic carbon in plant biomass	Aboveground C	BF2	F	135.605	Organic carbon (Mg C ha-1)	0
Organic carbon in plant biomass	Aboveground C	BF3	F	142.946	Organic carbon (Mg C ha-1)	0
Organic carbon in plant biomass	Aboveground C	BF4	F	187.458	Organic carbon (Mg C ha-1)	0
Organic carbon in plant biomass	Aboveground C	BJ3	J	61.1159	Organic carbon (Mg C ha-1)	468.431
Organic carbon in plant biomass	Aboveground C	BJ4	J	60.9217	Organic carbon (Mg C ha-1)	-1.56637
Organic carbon in plant biomass	Aboveground C	BJ5	J	67.2848	Organic carbon (Mg C ha-1)	92.9141
Organic carbon in plant biomass	Aboveground C	BJ2	J	64.4924	Organic carbon (Mg C ha-1)	-6.31566
Organic carbon in plant biomass	Aboveground C	BO2	O	29.3496	Organic carbon (Mg C ha-1)	684.146
Organic carbon in plant biomass	Aboveground C	BO3	O	32.9869	Organic carbon (Mg C ha-1)	886.607
Organic carbon in plant biomass	Aboveground C	BO4	O	26.7669	Organic carbon (Mg C ha-1)	769.704
Organic carbon in plant biomass	Aboveground C	BO5	O	29.7063	Organic carbon (Mg C ha-1)	1090.27
Organic carbon in plant biomass	Aboveground C	BR1	R	37.0368	Organic carbon (Mg C ha-1)	521.565
Organic carbon in plant biomass	Aboveground C	BR2	R	18.6716	Organic carbon (Mg C ha-1)	747.949
Organic carbon in plant biomass	Aboveground C	BR3	R	16.9747	Organic carbon (Mg C ha-1)	537.401
Organic carbon in plant biomass	Aboveground C	BR4	R	22.0148	Organic carbon (Mg C ha-1)	445.034
Organic carbon in plant biomass	Aboveground C	HF1	F	176.931	Organic carbon (Mg C ha-1)	0
Organic carbon in plant biomass	Aboveground C	HF2	F	149.848	Organic carbon (Mg C ha-1)	0
Organic carbon in plant biomass	Aboveground C	HF3	F	174.555	Organic carbon (Mg C ha-1)	0
Organic carbon in plant biomass	Aboveground C	HF4	F	203.997	Organic carbon (Mg C ha-1)	0
Organic carbon in plant biomass	Aboveground C	HJ1	J	53.8497	Organic carbon (Mg C ha-1)	275.42
Organic carbon in plant biomass	Aboveground C	HJ2	J	47.724	Organic carbon (Mg C ha-1)	180.643
Organic carbon in plant biomass	Aboveground C	HJ3	J	53.6551	Organic carbon (Mg C ha-1)	173.679
Organic carbon in plant biomass	Aboveground C	HJ4	J	51.4009	Organic carbon (Mg C ha-1)	43.7305
Organic carbon in plant biomass	Aboveground C	HO1	O	42.4945	Organic carbon (Mg C ha-1)	1030.52
Organic carbon in plant biomass	Aboveground C	HO2	O	44.1176	Organic carbon (Mg C ha-1)	891.313
Organic carbon in plant biomass	Aboveground C	HO3	O	29.8484	Organic carbon (Mg C ha-1)	1029.39
Organic carbon in plant biomass	Aboveground C	HO4	O	29.1541	Organic carbon (Mg C ha-1)	928.211
Organic carbon in plant biomass	Aboveground C	HR1	R	35.4912	Organic carbon (Mg C ha-1)	322.994
Organic carbon in plant biomass	Aboveground C	HR2	R	23.8127	Organic carbon (Mg C ha-1)	521.71
Organic carbon in plant biomass	Aboveground C	HR3	R	32.3862	Organic carbon (Mg C ha-1)	738.626
Organic carbon in plant biomass	Aboveground C	HR4	R	42.8215	Organic carbon (Mg C ha-1)	62.5744
Organic carbon in plant biomass	Coarse roots C	BF1	F	27.6505	Organic carbon (Mg C ha-1)	0
Organic carbon in plant biomass	Coarse roots C	BF2	F	29.9942	Organic carbon (Mg C ha-1)	0
Organic carbon in plant biomass	Coarse roots C	BF3	F	34.3726	Organic carbon (Mg C ha-1)	0
Organic carbon in plant biomass	Coarse roots C	BF4	F	39.3311	Organic carbon (Mg C ha-1)	0
Organic carbon in plant biomass	Coarse roots C	BJ3	J	20.0307	Organic carbon (Mg C ha-1)	468.431
Organic carbon in plant biomass	Coarse roots C	BJ4	J	17.7013	Organic carbon (Mg C ha-1)	-1.56637
Organic carbon in plant biomass	Coarse roots C	BJ5	J	18.5178	Organic carbon (Mg C ha-1)	92.9141
Organic carbon in plant biomass	Coarse roots C	BJ2	J	19.134	Organic carbon (Mg C ha-1)	-6.31566
Organic carbon in plant biomass	Coarse roots C	BO2	O	4.68011	Organic carbon (Mg C ha-1)	684.146
Organic carbon in plant biomass	Coarse roots C	BO3	O	4.89675	Organic carbon (Mg C ha-1)	886.607
Organic carbon in plant biomass	Coarse roots C	BO4	O	5.5008	Organic carbon (Mg C ha-1)	769.704
Organic carbon in plant biomass	Coarse roots C	BO5	O	3.69535	Organic carbon (Mg C ha-1)	1090.27
Organic carbon in plant biomass	Coarse roots C	BR1	R	9.39628	Organic carbon (Mg C ha-1)	521.565
Organic carbon in plant biomass	Coarse roots C	BR2	R	6.81916	Organic carbon (Mg C ha-1)	747.949
Organic carbon in plant biomass	Coarse roots C	BR3	R	6.1183	Organic carbon (Mg C ha-1)	537.401
Organic carbon in plant biomass	Coarse roots C	BR4	R	7.3057	Organic carbon (Mg C ha-1)	445.034
Organic carbon in plant biomass	Coarse roots C	HF1	F	30.8405	Organic carbon (Mg C ha-1)	0
Organic carbon in plant biomass	Coarse roots C	HF2	F	28.7421	Organic carbon (Mg C ha-1)	0
Organic carbon in plant biomass	Coarse roots C	HF3	F	34.1901	Organic carbon (Mg C ha-1)	0
Organic carbon in plant biomass	Coarse roots C	HF4	F	34.4435	Organic carbon (Mg C ha-1)	0
Organic carbon in plant biomass	Coarse roots C	HJ1	J	14.9909	Organic carbon (Mg C ha-1)	275.42
Organic carbon in plant biomass	Coarse roots C	HJ2	J	13.9533	Organic carbon (Mg C ha-1)	180.643
Organic carbon in plant biomass	Coarse roots C	HJ3	J	13.3541	Organic carbon (Mg C ha-1)	173.679
Organic carbon in plant biomass	Coarse roots C	HJ4	J	13.8234	Organic carbon (Mg C ha-1)	43.7305
Organic carbon in plant biomass	Coarse roots C	HO1	O	6.86576	Organic carbon (Mg C ha-1)	1030.52
Organic carbon in plant biomass	Coarse roots C	HO2	O	6.83869	Organic carbon (Mg C ha-1)	891.313
Organic carbon in plant biomass	Coarse roots C	HO3	O	7.26234	Organic carbon (Mg C ha-1)	1029.39
Organic carbon in plant biomass	Coarse roots C	HO4	O	5.31657	Organic carbon (Mg C ha-1)	928.211
Organic carbon in plant biomass	Coarse roots C	HR1	R	8.4293	Organic carbon (Mg C ha-1)	322.994
Organic carbon in plant biomass	Coarse roots C	HR2	R	6.34004	Organic carbon (Mg C ha-1)	521.71
Organic carbon in plant biomass	Coarse roots C	HR3	R	8.18808	Organic carbon (Mg C ha-1)	738.626
Organic carbon in plant biomass	Coarse roots C	HR4	R	12.8565	Organic carbon (Mg C ha-1)	62.5744
Organic carbon in plant biomass	Fine roots C	BF1	F	1.4426	Organic carbon (Mg C ha-1)	0
Organic carbon in plant biomass	Fine roots C	BF2	F	1.1837	Organic carbon (Mg C ha-1)	0
Organic carbon in plant biomass	Fine roots C	BF3	F	2.74606	Organic carbon (Mg C ha-1)	0
Organic carbon in plant biomass	Fine roots C	BF4	F	3.52016	Organic carbon (Mg C ha-1)	0
Organic carbon in plant biomass	Fine roots C	BJ3	J	2.45551	Organic carbon (Mg C ha-1)	468.431
Organic carbon in plant biomass	Fine roots C	BJ4	J	1.32265	Organic carbon (Mg C ha-1)	-1.56637
Organic carbon in plant biomass	Fine roots C	BJ5	J	2.41593	Organic carbon (Mg C ha-1)	92.9141
Organic carbon in plant biomass	Fine roots C	BJ2	J	1.79271	Organic carbon (Mg C ha-1)	-6.31566
Organic carbon in plant biomass	Fine roots C	BO2	O	2.47208	Organic carbon (Mg C ha-1)	684.146
Organic carbon in plant biomass	Fine roots C	BO3	O	3.4911	Organic carbon (Mg C ha-1)	886.607
Organic carbon in plant biomass	Fine roots C	BO4	O	3.74052	Organic carbon (Mg C ha-1)	769.704
Organic carbon in plant biomass	Fine roots C	BO5	O	3.08478	Organic carbon (Mg C ha-1)	1090.27
Organic carbon in plant biomass	Fine roots C	BR1	R	1.15794	Organic carbon (Mg C ha-1)	521.565
Organic carbon in plant biomass	Fine roots C	BR2	R	1.10164	Organic carbon (Mg C ha-1)	747.949
Organic carbon in plant biomass	Fine roots C	BR3	R	2.31075	Organic carbon (Mg C ha-1)	537.401
Organic carbon in plant biomass	Fine roots C	BR4	R	1.65015	Organic carbon (Mg C ha-1)	445.034
Organic carbon in plant biomass	Fine roots C	HF1	F	2.07814	Organic carbon (Mg C ha-1)	0
Organic carbon in plant biomass	Fine roots C	HF2	F	3.79374	Organic carbon (Mg C ha-1)	0
Organic carbon in plant biomass	Fine roots C	HF3	F	4.51317	Organic carbon (Mg C ha-1)	0
Organic carbon in plant biomass	Fine roots C	HF4	F	2.85634	Organic carbon (Mg C ha-1)	0
Organic carbon in plant biomass	Fine roots C	HJ1	J	1.97896	Organic carbon (Mg C ha-1)	275.42
Organic carbon in plant biomass	Fine roots C	HJ2	J	2.43548	Organic carbon (Mg C ha-1)	180.643
Organic carbon in plant biomass	Fine roots C	HJ3	J	2.65247	Organic carbon (Mg C ha-1)	173.679
Organic carbon in plant biomass	Fine roots C	HJ4	J	1.95933	Organic carbon (Mg C ha-1)	43.7305
Organic carbon in plant biomass	Fine roots C	HO1	O	5.43463	Organic carbon (Mg C ha-1)	1030.52
Organic carbon in plant biomass	Fine roots C	HO2	O	5.49842	Organic carbon (Mg C ha-1)	891.313
Organic carbon in plant biomass	Fine roots C	HO3	O	6.86063	Organic carbon (Mg C ha-1)	1029.39
Organic carbon in plant biomass	Fine roots C	HO4	O	4.6891	Organic carbon (Mg C ha-1)	928.211
Organic carbon in plant biomass	Fine roots C	HR1	R	1.35696	Organic carbon (Mg C ha-1)	322.994
Organic carbon in plant biomass	Fine roots C	HR2	R	1.20993	Organic carbon (Mg C ha-1)	521.71
Organic carbon in plant biomass	Fine roots C	HR3	R	1.62642	Organic carbon (Mg C ha-1)	738.626
Organic carbon in plant biomass	Fine roots C	HR4	R	1.69213	Organic carbon (Mg C ha-1)	62.5744
Net primary production	Woody	BF1	F	3.18	Productivity (Mg C ha-1 yr-1)	0
Net primary production	Woody	BF2	F	6.06	Productivity (Mg C ha-1 yr-1)	0
Net primary production	Woody	BF3	F	5.06	Productivity (Mg C ha-1 yr-1)	0
Net primary production	Woody	BF4	F	5.58	Productivity (Mg C ha-1 yr-1)	0
Net primary production	Woody	BJ3	J	3.7	Productivity (Mg C ha-1 yr-1)	468.431
Net primary production	Woody	BJ4	J	4	Productivity (Mg C ha-1 yr-1)	-1.56637
Net primary production	Woody	BJ5	J	2.37	Productivity (Mg C ha-1 yr-1)	92.9141
Net primary production	Woody	BJ2	J	3.43	Productivity (Mg C ha-1 yr-1)	-6.31566
Net primary production	Woody	BO2	O	2.55	Productivity (Mg C ha-1 yr-1)	684.146
Net primary production	Woody	BO3	O	3.94	Productivity (Mg C ha-1 yr-1)	886.607
Net primary production	Woody	BO4	O	4.11	Productivity (Mg C ha-1 yr-1)	769.704
Net primary production	Woody	BO5	O	4.01	Productivity (Mg C ha-1 yr-1)	1090.27
Net primary production	Woody	BR1	R	1.29	Productivity (Mg C ha-1 yr-1)	521.565
Net primary production	Woody	BR2	R	2.28	Productivity (Mg C ha-1 yr-1)	747.949
Net primary production	Woody	BR3	R	2.79	Productivity (Mg C ha-1 yr-1)	537.401
Net primary production	Woody	BR4	R	3.42	Productivity (Mg C ha-1 yr-1)	445.034
Net primary production	Woody	HF1	F	4.18	Productivity (Mg C ha-1 yr-1)	0
Net primary production	Woody	HF2	F	3.58	Productivity (Mg C ha-1 yr-1)	0
Net primary production	Woody	HF3	F	4.54	Productivity (Mg C ha-1 yr-1)	0
Net primary production	Woody	HF4	F	3.75	Productivity (Mg C ha-1 yr-1)	0
Net primary production	Woody	HJ1	J	3.48	Productivity (Mg C ha-1 yr-1)	275.42
Net primary production	Woody	HJ2	J	3	Productivity (Mg C ha-1 yr-1)	180.643
Net primary production	Woody	HJ3	J	4.27	Productivity (Mg C ha-1 yr-1)	173.679
Net primary production	Woody	HJ4	J	2.5	Productivity (Mg C ha-1 yr-1)	43.7305
Net primary production	Woody	HO1	O	2.51	Productivity (Mg C ha-1 yr-1)	1030.52
Net primary production	Woody	HO2	O	1.91	Productivity (Mg C ha-1 yr-1)	891.313
Net primary production	Woody	HO3	O	3.53	Productivity (Mg C ha-1 yr-1)	1029.39
Net primary production	Woody	HO4	O	2.16	Productivity (Mg C ha-1 yr-1)	928.211
Net primary production	Woody	HR1	R	3.22	Productivity (Mg C ha-1 yr-1)	322.994
Net primary production	Woody	HR2	R	2.03	Productivity (Mg C ha-1 yr-1)	521.71
Net primary production	Woody	HR3	R	2.92	Productivity (Mg C ha-1 yr-1)	738.626
Net primary production	Woody	HR4	R	3.36	Productivity (Mg C ha-1 yr-1)	62.5744
Net primary production	Coarse roots	BF1	F	1.49	Productivity (Mg C ha-1 yr-1)	0
Net primary production	Coarse roots	BF2	F	1.93	Productivity (Mg C ha-1 yr-1)	0
Net primary production	Coarse roots	BF3	F	1.73	Productivity (Mg C ha-1 yr-1)	0
Net primary production	Coarse roots	BF4	F	1.54	Productivity (Mg C ha-1 yr-1)	0
Net primary production	Coarse roots	BJ3	J	1.39	Productivity (Mg C ha-1 yr-1)	468.431
Net primary production	Coarse roots	BJ4	J	1.55	Productivity (Mg C ha-1 yr-1)	-1.56637
Net primary production	Coarse roots	BJ5	J	1	Productivity (Mg C ha-1 yr-1)	92.9141
Net primary production	Coarse roots	BJ2	J	1.43	Productivity (Mg C ha-1 yr-1)	-6.31566
Net primary production	Coarse roots	BO2	O	0.3	Productivity (Mg C ha-1 yr-1)	684.146
Net primary production	Coarse roots	BO3	O	0.36	Productivity (Mg C ha-1 yr-1)	886.607
Net primary production	Coarse roots	BO4	O	0.36	Productivity (Mg C ha-1 yr-1)	769.704
Net primary production	Coarse roots	BO5	O	0.37	Productivity (Mg C ha-1 yr-1)	1090.27
Net primary production	Coarse roots	BR1	R	0.19	Productivity (Mg C ha-1 yr-1)	521.565
Net primary production	Coarse roots	BR2	R	0.49	Productivity (Mg C ha-1 yr-1)	747.949
Net primary production	Coarse roots	BR3	R	0.58	Productivity (Mg C ha-1 yr-1)	537.401
Net primary production	Coarse roots	BR4	R	0.66	Productivity (Mg C ha-1 yr-1)	445.034
Net primary production	Coarse roots	HF1	F	1.6	Productivity (Mg C ha-1 yr-1)	0
Net primary production	Coarse roots	HF2	F	1.13	Productivity (Mg C ha-1 yr-1)	0
Net primary production	Coarse roots	HF3	F	1.53	Productivity (Mg C ha-1 yr-1)	0
Net primary production	Coarse roots	HF4	F	1.75	Productivity (Mg C ha-1 yr-1)	0
Net primary production	Coarse roots	HJ1	J	1.11	Productivity (Mg C ha-1 yr-1)	275.42
Net primary production	Coarse roots	HJ2	J	0.9	Productivity (Mg C ha-1 yr-1)	180.643
Net primary production	Coarse roots	HJ3	J	1.21	Productivity (Mg C ha-1 yr-1)	173.679
Net primary production	Coarse roots	HJ4	J	0.83	Productivity (Mg C ha-1 yr-1)	43.7305
Net primary production	Coarse roots	HO1	O	0.33	Productivity (Mg C ha-1 yr-1)	1030.52
Net primary production	Coarse roots	HO2	O	0.33	Productivity (Mg C ha-1 yr-1)	891.313
Net primary production	Coarse roots	HO3	O	0.32	Productivity (Mg C ha-1 yr-1)	1029.39
Net primary production	Coarse roots	HO4	O	0.29	Productivity (Mg C ha-1 yr-1)	928.211
Net primary production	Coarse roots	HR1	R	0.46	Productivity (Mg C ha-1 yr-1)	322.994
Net primary production	Coarse roots	HR2	R	0.32	Productivity (Mg C ha-1 yr-1)	521.71
Net primary production	Coarse roots	HR3	R	0.43	Productivity (Mg C ha-1 yr-1)	738.626
Net primary production	Coarse roots	HR4	R	0.6	Productivity (Mg C ha-1 yr-1)	62.5744
Net primary production	Fine roots	BF1	F	0.84	Productivity (Mg C ha-1 yr-1)	0
Net primary production	Fine roots	BF2	F	0.43	Productivity (Mg C ha-1 yr-1)	0
Net primary production	Fine roots	BF3	F	1.36	Productivity (Mg C ha-1 yr-1)	0
Net primary production	Fine roots	BF4	F	1.02	Productivity (Mg C ha-1 yr-1)	0
Net primary production	Fine roots	BJ3	J	0.69	Productivity (Mg C ha-1 yr-1)	468.431
Net primary production	Fine roots	BJ4	J	1.02	Productivity (Mg C ha-1 yr-1)	-1.56637
Net primary production	Fine roots	BJ5	J	0.44	Productivity (Mg C ha-1 yr-1)	92.9141
Net primary production	Fine roots	BJ2	J	1.47	Productivity (Mg C ha-1 yr-1)	-6.31566
Net primary production	Fine roots	BO2	O	0.4	Productivity (Mg C ha-1 yr-1)	684.146
Net primary production	Fine roots	BO3	O	0.31	Productivity (Mg C ha-1 yr-1)	886.607
Net primary production	Fine roots	BO4	O	0.53	Productivity (Mg C ha-1 yr-1)	769.704
Net primary production	Fine roots	BO5	O	0.49	Productivity (Mg C ha-1 yr-1)	1090.27
Net primary production	Fine roots	BR1	R	0.52	Productivity (Mg C ha-1 yr-1)	521.565
Net primary production	Fine roots	BR2	R	0.6	Productivity (Mg C ha-1 yr-1)	747.949
Net primary production	Fine roots	BR3	R	1.08	Productivity (Mg C ha-1 yr-1)	537.401
Net primary production	Fine roots	BR4	R	0.71	Productivity (Mg C ha-1 yr-1)	445.034
Net primary production	Fine roots	HF1	F	1.13	Productivity (Mg C ha-1 yr-1)	0
Net primary production	Fine roots	HF2	F	1.67	Productivity (Mg C ha-1 yr-1)	0
Net primary production	Fine roots	HF3	F	1.2	Productivity (Mg C ha-1 yr-1)	0
Net primary production	Fine roots	HF4	F	1.06	Productivity (Mg C ha-1 yr-1)	0
Net primary production	Fine roots	HJ1	J	0.98	Productivity (Mg C ha-1 yr-1)	275.42
Net primary production	Fine roots	HJ2	J	1.31	Productivity (Mg C ha-1 yr-1)	180.643
Net primary production	Fine roots	HJ3	J	0.74	Productivity (Mg C ha-1 yr-1)	173.679
Net primary production	Fine roots	HJ4	J	0.57	Productivity (Mg C ha-1 yr-1)	43.7305
Net primary production	Fine roots	HO1	O	0.4	Productivity (Mg C ha-1 yr-1)	1030.52
Net primary production	Fine roots	HO2	O	1.35	Productivity (Mg C ha-1 yr-1)	891.313
Net primary production	Fine roots	HO3	O	1.02	Productivity (Mg C ha-1 yr-1)	1029.39
Net primary production	Fine roots	HO4	O	1.8	Productivity (Mg C ha-1 yr-1)	928.211
Net primary production	Fine roots	HR1	R	0.51	Productivity (Mg C ha-1 yr-1)	322.994
Net primary production	Fine roots	HR2	R	0.6	Productivity (Mg C ha-1 yr-1)	521.71
Net primary production	Fine roots	HR3	R	0.79	Productivity (Mg C ha-1 yr-1)	738.626
Net primary production	Fine roots	HR4	R	0.78	Productivity (Mg C ha-1 yr-1)	62.5744
Net primary production	Litter	BF1	F	4.3	Productivity (Mg C ha-1 yr-1)	0
Net primary production	Litter	BF2	F	3.44	Productivity (Mg C ha-1 yr-1)	0
Net primary production	Litter	BF3	F	6.96	Productivity (Mg C ha-1 yr-1)	0
Net primary production	Litter	BF4	F	4.68	Productivity (Mg C ha-1 yr-1)	0
Net primary production	Litter	BJ3	J	3.2	Productivity (Mg C ha-1 yr-1)	468.431
Net primary production	Litter	BJ4	J	4.44	Productivity (Mg C ha-1 yr-1)	-1.56637
Net primary production	Litter	BJ5	J	3.18	Productivity (Mg C ha-1 yr-1)	92.9141
Net primary production	Litter	BJ2	J	3.99	Productivity (Mg C ha-1 yr-1)	-6.31566
Net primary production	Litter	BO2	O	2.38	Productivity (Mg C ha-1 yr-1)	684.146
Net primary production	Litter	BO3	O	4.04	Productivity (Mg C ha-1 yr-1)	886.607
Net primary production	Litter	BO4	O	2.72	Productivity (Mg C ha-1 yr-1)	769.704
Net primary production	Litter	BO5	O	4.06	Productivity (Mg C ha-1 yr-1)	1090.27
Net primary production	Litter	BR1	R	2.29	Productivity (Mg C ha-1 yr-1)	521.565
Net primary production	Litter	BR2	R	1.73	Productivity (Mg C ha-1 yr-1)	747.949
Net primary production	Litter	BR3	R	2.03	Productivity (Mg C ha-1 yr-1)	537.401
Net primary production	Litter	BR4	R	2.13	Productivity (Mg C ha-1 yr-1)	445.034
Net primary production	Litter	HF1	F	4.09	Productivity (Mg C ha-1 yr-1)	0
Net primary production	Litter	HF2	F	4.2	Productivity (Mg C ha-1 yr-1)	0
Net primary production	Litter	HF3	F	4.73	Productivity (Mg C ha-1 yr-1)	0
Net primary production	Litter	HF4	F	3.55	Productivity (Mg C ha-1 yr-1)	0
Net primary production	Litter	HJ1	J	4.48	Productivity (Mg C ha-1 yr-1)	275.42
Net primary production	Litter	HJ2	J	4.19	Productivity (Mg C ha-1 yr-1)	180.643
Net primary production	Litter	HJ3	J	3.11	Productivity (Mg C ha-1 yr-1)	173.679
Net primary production	Litter	HJ4	J	3.24	Productivity (Mg C ha-1 yr-1)	43.7305
Net primary production	Litter	HO1	O	2.69	Productivity (Mg C ha-1 yr-1)	1030.52
Net primary production	Litter	HO2	O	2.46	Productivity (Mg C ha-1 yr-1)	891.313
Net primary production	Litter	HO3	O	2.65	Productivity (Mg C ha-1 yr-1)	1029.39
Net primary production	Litter	HO4	O	2.38	Productivity (Mg C ha-1 yr-1)	928.211
Net primary production	Litter	HR1	R	1.79	Productivity (Mg C ha-1 yr-1)	322.994
Net primary production	Litter	HR2	R	2.18	Productivity (Mg C ha-1 yr-1)	521.71
Net primary production	Litter	HR3	R	1.93	Productivity (Mg C ha-1 yr-1)	738.626
Net primary production	Litter	HR4	R	1.39	Productivity (Mg C ha-1 yr-1)	62.5744
Net primary production	Harvest	BF1	F	0	Productivity (Mg C ha-1 yr-1)	0
Net primary production	Harvest	BF2	F	0	Productivity (Mg C ha-1 yr-1)	0
Net primary production	Harvest	BF3	F	0	Productivity (Mg C ha-1 yr-1)	0
Net primary production	Harvest	BF4	F	0	Productivity (Mg C ha-1 yr-1)	0
Net primary production	Harvest	BJ3	J	0.28	Productivity (Mg C ha-1 yr-1)	468.431
Net primary production	Harvest	BJ4	J	0.14	Productivity (Mg C ha-1 yr-1)	-1.56637
Net primary production	Harvest	BJ5	J	0.54	Productivity (Mg C ha-1 yr-1)	92.9141
Net primary production	Harvest	BJ2	J	0	Productivity (Mg C ha-1 yr-1)	-6.31566
Net primary production	Harvest	BO2	O	6.61	Productivity (Mg C ha-1 yr-1)	684.146
Net primary production	Harvest	BO3	O	9.96	Productivity (Mg C ha-1 yr-1)	886.607
Net primary production	Harvest	BO4	O	7.06	Productivity (Mg C ha-1 yr-1)	769.704
Net primary production	Harvest	BO5	O	10.22	Productivity (Mg C ha-1 yr-1)	1090.27
Net primary production	Harvest	BR1	R	2.58	Productivity (Mg C ha-1 yr-1)	521.565
Net primary production	Harvest	BR2	R	4.4	Productivity (Mg C ha-1 yr-1)	747.949
Net primary production	Harvest	BR3	R	2.69	Productivity (Mg C ha-1 yr-1)	537.401
Net primary production	Harvest	BR4	R	0.72	Productivity (Mg C ha-1 yr-1)	445.034
Net primary production	Harvest	HF1	F	0	Productivity (Mg C ha-1 yr-1)	0
Net primary production	Harvest	HF2	F	0	Productivity (Mg C ha-1 yr-1)	0
Net primary production	Harvest	HF3	F	0	Productivity (Mg C ha-1 yr-1)	0
Net primary production	Harvest	HF4	F	0	Productivity (Mg C ha-1 yr-1)	0
Net primary production	Harvest	HJ1	J	1.02	Productivity (Mg C ha-1 yr-1)	275.42
Net primary production	Harvest	HJ2	J	0.58	Productivity (Mg C ha-1 yr-1)	180.643
Net primary production	Harvest	HJ3	J	0.51	Productivity (Mg C ha-1 yr-1)	173.679
Net primary production	Harvest	HJ4	J	0.51	Productivity (Mg C ha-1 yr-1)	43.7305
Net primary production	Harvest	HO1	O	13.7	Productivity (Mg C ha-1 yr-1)	1030.52
Net primary production	Harvest	HO2	O	10.78	Productivity (Mg C ha-1 yr-1)	891.313
Net primary production	Harvest	HO3	O	11.15	Productivity (Mg C ha-1 yr-1)	1029.39
Net primary production	Harvest	HO4	O	10.41	Productivity (Mg C ha-1 yr-1)	928.211
Net primary production	Harvest	HR1	R	1.26	Productivity (Mg C ha-1 yr-1)	322.994
Net primary production	Harvest	HR2	R	1.98	Productivity (Mg C ha-1 yr-1)	521.71
Net primary production	Harvest	HR3	R	2.2	Productivity (Mg C ha-1 yr-1)	738.626
Net primary production	Harvest	HR4	R	0.44	Productivity (Mg C ha-1 yr-1)	62.5744
Nutrient leaching fluxes	NH4	BF1	F	2.19	Leaching fluxes (kg ha-1 yr-1)	0
Nutrient leaching fluxes	NH4	BF2	F	1.43	Leaching fluxes (kg ha-1 yr-1)	0
Nutrient leaching fluxes	NH4	BF3	F	1.64	Leaching fluxes (kg ha-1 yr-1)	0
Nutrient leaching fluxes	NH4	BF4	F	1.43	Leaching fluxes (kg ha-1 yr-1)	0
Nutrient leaching fluxes	NH4	BJ5	J	1.8	Leaching fluxes (kg ha-1 yr-1)	92.9141
Nutrient leaching fluxes	NH4	BJ2	J	1.89	Leaching fluxes (kg ha-1 yr-1)	-6.31566
Nutrient leaching fluxes	NH4	BJ3	J	1.92	Leaching fluxes (kg ha-1 yr-1)	468.431
Nutrient leaching fluxes	NH4	BJ4	J	1.65	Leaching fluxes (kg ha-1 yr-1)	-1.56637
Nutrient leaching fluxes	NH4	BO2	O	1.76	Leaching fluxes (kg ha-1 yr-1)	684.146
Nutrient leaching fluxes	NH4	BO3	O	2.29	Leaching fluxes (kg ha-1 yr-1)	886.607
Nutrient leaching fluxes	NH4	BO4	O	1.91	Leaching fluxes (kg ha-1 yr-1)	769.704
Nutrient leaching fluxes	NH4	BR1	R	1.8	Leaching fluxes (kg ha-1 yr-1)	521.565
Nutrient leaching fluxes	NH4	BR2	R	1.8	Leaching fluxes (kg ha-1 yr-1)	747.949
Nutrient leaching fluxes	NH4	BR3	R	1.6	Leaching fluxes (kg ha-1 yr-1)	537.401
Nutrient leaching fluxes	NH4	BR4	R	1.66	Leaching fluxes (kg ha-1 yr-1)	445.034
Nutrient leaching fluxes	NH4	HF1	F	3.91	Leaching fluxes (kg ha-1 yr-1)	0
Nutrient leaching fluxes	NH4	HF2	F	2.72	Leaching fluxes (kg ha-1 yr-1)	0
Nutrient leaching fluxes	NH4	HF3	F	2.2	Leaching fluxes (kg ha-1 yr-1)	0
Nutrient leaching fluxes	NH4	HF4	F	2.06	Leaching fluxes (kg ha-1 yr-1)	0
Nutrient leaching fluxes	NH4	HJ1	J	13.64	Leaching fluxes (kg ha-1 yr-1)	275.42
Nutrient leaching fluxes	NH4	HJ2	J	1.92	Leaching fluxes (kg ha-1 yr-1)	180.643
Nutrient leaching fluxes	NH4	HJ3	J	1.92	Leaching fluxes (kg ha-1 yr-1)	173.679
Nutrient leaching fluxes	NH4	HJ4	J	2.13	Leaching fluxes (kg ha-1 yr-1)	43.7305
Nutrient leaching fluxes	NH4	HO2	O	3.26	Leaching fluxes (kg ha-1 yr-1)	891.313
Nutrient leaching fluxes	NH4	HO3	O	3.39	Leaching fluxes (kg ha-1 yr-1)	1029.39
Nutrient leaching fluxes	NH4	HO4	O	3.01	Leaching fluxes (kg ha-1 yr-1)	928.211
Nutrient leaching fluxes	NH4	HR1	R	2.09	Leaching fluxes (kg ha-1 yr-1)	322.994
Nutrient leaching fluxes	NH4	HR2	R	2.07	Leaching fluxes (kg ha-1 yr-1)	521.71
Nutrient leaching fluxes	NH4	HR3	R	2.04	Leaching fluxes (kg ha-1 yr-1)	738.626
Nutrient leaching fluxes	NH4	HR4	R	1.81	Leaching fluxes (kg ha-1 yr-1)	62.5744
Nutrient leaching fluxes	NO3	BF1	F	0.13	Leaching fluxes (kg ha-1 yr-1)	0
Nutrient leaching fluxes	NO3	BF2	F	0.22	Leaching fluxes (kg ha-1 yr-1)	0
Nutrient leaching fluxes	NO3	BF3	F	3.08	Leaching fluxes (kg ha-1 yr-1)	0
Nutrient leaching fluxes	NO3	BF4	F	0.69	Leaching fluxes (kg ha-1 yr-1)	0
Nutrient leaching fluxes	NO3	BJ5	J	0.24	Leaching fluxes (kg ha-1 yr-1)	92.9141
Nutrient leaching fluxes	NO3	BJ2	J	0.18	Leaching fluxes (kg ha-1 yr-1)	-6.31566
Nutrient leaching fluxes	NO3	BJ3	J	0.25	Leaching fluxes (kg ha-1 yr-1)	468.431
Nutrient leaching fluxes	NO3	BJ4	J	0.21	Leaching fluxes (kg ha-1 yr-1)	-1.56637
Nutrient leaching fluxes	NO3	BO2	O	0.28	Leaching fluxes (kg ha-1 yr-1)	684.146
Nutrient leaching fluxes	NO3	BO3	O	0.2	Leaching fluxes (kg ha-1 yr-1)	886.607
Nutrient leaching fluxes	NO3	BO4	O	33.85	Leaching fluxes (kg ha-1 yr-1)	769.704
Nutrient leaching fluxes	NO3	BR1	R	0.15	Leaching fluxes (kg ha-1 yr-1)	521.565
Nutrient leaching fluxes	NO3	BR2	R	4.09	Leaching fluxes (kg ha-1 yr-1)	747.949
Nutrient leaching fluxes	NO3	BR3	R	0.29	Leaching fluxes (kg ha-1 yr-1)	537.401
Nutrient leaching fluxes	NO3	BR4	R	8.58	Leaching fluxes (kg ha-1 yr-1)	445.034
Nutrient leaching fluxes	NO3	HF1	F	3.04	Leaching fluxes (kg ha-1 yr-1)	0
Nutrient leaching fluxes	NO3	HF2	F	0.84	Leaching fluxes (kg ha-1 yr-1)	0
Nutrient leaching fluxes	NO3	HF3	F	0.32	Leaching fluxes (kg ha-1 yr-1)	0
Nutrient leaching fluxes	NO3	HF4	F	1.63	Leaching fluxes (kg ha-1 yr-1)	0
Nutrient leaching fluxes	NO3	HJ1	J	0.92	Leaching fluxes (kg ha-1 yr-1)	275.42
Nutrient leaching fluxes	NO3	HJ2	J	1.27	Leaching fluxes (kg ha-1 yr-1)	180.643
Nutrient leaching fluxes	NO3	HJ3	J	0.23	Leaching fluxes (kg ha-1 yr-1)	173.679
Nutrient leaching fluxes	NO3	HJ4	J	2.91	Leaching fluxes (kg ha-1 yr-1)	43.7305
Nutrient leaching fluxes	NO3	HO2	O	0.25	Leaching fluxes (kg ha-1 yr-1)	891.313
Nutrient leaching fluxes	NO3	HO3	O	9.34	Leaching fluxes (kg ha-1 yr-1)	1029.39
Nutrient leaching fluxes	NO3	HO4	O	8.17	Leaching fluxes (kg ha-1 yr-1)	928.211
Nutrient leaching fluxes	NO3	HR1	R	0.28	Leaching fluxes (kg ha-1 yr-1)	322.994
Nutrient leaching fluxes	NO3	HR2	R	0.22	Leaching fluxes (kg ha-1 yr-1)	521.71
Nutrient leaching fluxes	NO3	HR3	R	0.2	Leaching fluxes (kg ha-1 yr-1)	738.626
Nutrient leaching fluxes	NO3	HR4	R	0.22	Leaching fluxes (kg ha-1 yr-1)	62.5744
Nutrient leaching fluxes	TDN	BF1	F	2.78	Leaching fluxes (kg ha-1 yr-1)	0
Nutrient leaching fluxes	TDN	BF2	F	2.09	Leaching fluxes (kg ha-1 yr-1)	0
Nutrient leaching fluxes	TDN	BF3	F	5.86	Leaching fluxes (kg ha-1 yr-1)	0
Nutrient leaching fluxes	TDN	BF4	F	3.02	Leaching fluxes (kg ha-1 yr-1)	0
Nutrient leaching fluxes	TDN	BJ5	J	3.03	Leaching fluxes (kg ha-1 yr-1)	92.9141
Nutrient leaching fluxes	TDN	BJ2	J	3.38	Leaching fluxes (kg ha-1 yr-1)	-6.31566
Nutrient leaching fluxes	TDN	BJ3	J	3.3	Leaching fluxes (kg ha-1 yr-1)	468.431
Nutrient leaching fluxes	TDN	BJ4	J	2.34	Leaching fluxes (kg ha-1 yr-1)	-1.56637
Nutrient leaching fluxes	TDN	BO2	O	2.61	Leaching fluxes (kg ha-1 yr-1)	684.146
Nutrient leaching fluxes	TDN	BO3	O	2.93	Leaching fluxes (kg ha-1 yr-1)	886.607
Nutrient leaching fluxes	TDN	BO4	O	36.31	Leaching fluxes (kg ha-1 yr-1)	769.704
Nutrient leaching fluxes	TDN	BR1	R	2.54	Leaching fluxes (kg ha-1 yr-1)	521.565
Nutrient leaching fluxes	TDN	BR2	R	6.75	Leaching fluxes (kg ha-1 yr-1)	747.949
Nutrient leaching fluxes	TDN	BR3	R	2.88	Leaching fluxes (kg ha-1 yr-1)	537.401
Nutrient leaching fluxes	TDN	BR4	R	10.81	Leaching fluxes (kg ha-1 yr-1)	445.034
Nutrient leaching fluxes	TDN	HF1	F	7.81	Leaching fluxes (kg ha-1 yr-1)	0
Nutrient leaching fluxes	TDN	HF2	F	6.09	Leaching fluxes (kg ha-1 yr-1)	0
Nutrient leaching fluxes	TDN	HF3	F	3.86	Leaching fluxes (kg ha-1 yr-1)	0
Nutrient leaching fluxes	TDN	HF4	F	6.07	Leaching fluxes (kg ha-1 yr-1)	0
Nutrient leaching fluxes	TDN	HJ1	J	17.37	Leaching fluxes (kg ha-1 yr-1)	275.42
Nutrient leaching fluxes	TDN	HJ2	J	3.96	Leaching fluxes (kg ha-1 yr-1)	180.643
Nutrient leaching fluxes	TDN	HJ3	J	3.43	Leaching fluxes (kg ha-1 yr-1)	173.679
Nutrient leaching fluxes	TDN	HJ4	J	5.96	Leaching fluxes (kg ha-1 yr-1)	43.7305
Nutrient leaching fluxes	TDN	HO2	O	5.19	Leaching fluxes (kg ha-1 yr-1)	891.313
Nutrient leaching fluxes	TDN	HO3	O	14.24	Leaching fluxes (kg ha-1 yr-1)	1029.39
Nutrient leaching fluxes	TDN	HO4	O	14.48	Leaching fluxes (kg ha-1 yr-1)	928.211
Nutrient leaching fluxes	TDN	HR1	R	4.67	Leaching fluxes (kg ha-1 yr-1)	322.994
Nutrient leaching fluxes	TDN	HR2	R	2.99	Leaching fluxes (kg ha-1 yr-1)	521.71
Nutrient leaching fluxes	TDN	HR3	R	3.26	Leaching fluxes (kg ha-1 yr-1)	738.626
Nutrient leaching fluxes	TDN	HR4	R	3.1	Leaching fluxes (kg ha-1 yr-1)	62.5744
Nutrient leaching fluxes	DOC	BF1	F	30.54	Leaching fluxes (kg ha-1 yr-1)	0
Nutrient leaching fluxes	DOC	BF2	F	24.72	Leaching fluxes (kg ha-1 yr-1)	0
Nutrient leaching fluxes	DOC	BF3	F	40.86	Leaching fluxes (kg ha-1 yr-1)	0
Nutrient leaching fluxes	DOC	BF4	F	38.22	Leaching fluxes (kg ha-1 yr-1)	0
Nutrient leaching fluxes	DOC	BJ5	J	51.34	Leaching fluxes (kg ha-1 yr-1)	92.9141
Nutrient leaching fluxes	DOC	BJ2	J	45.21	Leaching fluxes (kg ha-1 yr-1)	-6.31566
Nutrient leaching fluxes	DOC	BJ3	J	75.34	Leaching fluxes (kg ha-1 yr-1)	468.431
Nutrient leaching fluxes	DOC	BJ4	J	43.31	Leaching fluxes (kg ha-1 yr-1)	-1.56637
Nutrient leaching fluxes	DOC	BO2	O	83.99	Leaching fluxes (kg ha-1 yr-1)	684.146
Nutrient leaching fluxes	DOC	BO3	O	66.82	Leaching fluxes (kg ha-1 yr-1)	886.607
Nutrient leaching fluxes	DOC	BO4	O	36.61	Leaching fluxes (kg ha-1 yr-1)	769.704
Nutrient leaching fluxes	DOC	BR1	R	40.76	Leaching fluxes (kg ha-1 yr-1)	521.565
Nutrient leaching fluxes	DOC	BR2	R	32.64	Leaching fluxes (kg ha-1 yr-1)	747.949
Nutrient leaching fluxes	DOC	BR3	R	35.46	Leaching fluxes (kg ha-1 yr-1)	537.401
Nutrient leaching fluxes	DOC	BR4	R	35.75	Leaching fluxes (kg ha-1 yr-1)	445.034
Nutrient leaching fluxes	DOC	HF1	F	27.93	Leaching fluxes (kg ha-1 yr-1)	0
Nutrient leaching fluxes	DOC	HF2	F	48.04	Leaching fluxes (kg ha-1 yr-1)	0
Nutrient leaching fluxes	DOC	HF3	F	40.53	Leaching fluxes (kg ha-1 yr-1)	0
Nutrient leaching fluxes	DOC	HF4	F	50.4	Leaching fluxes (kg ha-1 yr-1)	0
Nutrient leaching fluxes	DOC	HJ1	J	105.81	Leaching fluxes (kg ha-1 yr-1)	275.42
Nutrient leaching fluxes	DOC	HJ2	J	43.55	Leaching fluxes (kg ha-1 yr-1)	180.643
Nutrient leaching fluxes	DOC	HJ3	J	50.84	Leaching fluxes (kg ha-1 yr-1)	173.679
Nutrient leaching fluxes	DOC	HJ4	J	48.34	Leaching fluxes (kg ha-1 yr-1)	43.7305
Nutrient leaching fluxes	DOC	HO2	O	76.71	Leaching fluxes (kg ha-1 yr-1)	891.313
Nutrient leaching fluxes	DOC	HO3	O	68.21	Leaching fluxes (kg ha-1 yr-1)	1029.39
Nutrient leaching fluxes	DOC	HO4	O	73.84	Leaching fluxes (kg ha-1 yr-1)	928.211
Nutrient leaching fluxes	DOC	HR1	R	33.93	Leaching fluxes (kg ha-1 yr-1)	322.994
Nutrient leaching fluxes	DOC	HR2	R	36.95	Leaching fluxes (kg ha-1 yr-1)	521.71
Nutrient leaching fluxes	DOC	HR3	R	39.7	Leaching fluxes (kg ha-1 yr-1)	738.626
Nutrient leaching fluxes	DOC	HR4	R	43.85	Leaching fluxes (kg ha-1 yr-1)	62.5744
Nutrient leaching fluxes	Na	BF1	F	25.57	Leaching fluxes (kg ha-1 yr-1)	0
Nutrient leaching fluxes	Na	BF2	F	19.49	Leaching fluxes (kg ha-1 yr-1)	0
Nutrient leaching fluxes	Na	BF3	F	35.32	Leaching fluxes (kg ha-1 yr-1)	0
Nutrient leaching fluxes	Na	BF4	F	19.18	Leaching fluxes (kg ha-1 yr-1)	0
Nutrient leaching fluxes	Na	BJ5	J	29.81	Leaching fluxes (kg ha-1 yr-1)	92.9141
Nutrient leaching fluxes	Na	BJ2	J	27.42	Leaching fluxes (kg ha-1 yr-1)	-6.31566
Nutrient leaching fluxes	Na	BJ3	J	41.66	Leaching fluxes (kg ha-1 yr-1)	468.431
Nutrient leaching fluxes	Na	BJ4	J	30.21	Leaching fluxes (kg ha-1 yr-1)	-1.56637
Nutrient leaching fluxes	Na	BO2	O	92.36	Leaching fluxes (kg ha-1 yr-1)	684.146
Nutrient leaching fluxes	Na	BO3	O	64.37	Leaching fluxes (kg ha-1 yr-1)	886.607
Nutrient leaching fluxes	Na	BO4	O	31.17	Leaching fluxes (kg ha-1 yr-1)	769.704
Nutrient leaching fluxes	Na	BR1	R	23.33	Leaching fluxes (kg ha-1 yr-1)	521.565
Nutrient leaching fluxes	Na	BR2	R	27.12	Leaching fluxes (kg ha-1 yr-1)	747.949
Nutrient leaching fluxes	Na	BR3	R	24.88	Leaching fluxes (kg ha-1 yr-1)	537.401
Nutrient leaching fluxes	Na	BR4	R	25.28	Leaching fluxes (kg ha-1 yr-1)	445.034
Nutrient leaching fluxes	Na	HF1	F	27.88	Leaching fluxes (kg ha-1 yr-1)	0
Nutrient leaching fluxes	Na	HF2	F	43.96	Leaching fluxes (kg ha-1 yr-1)	0
Nutrient leaching fluxes	Na	HF3	F	41.86	Leaching fluxes (kg ha-1 yr-1)	0
Nutrient leaching fluxes	Na	HF4	F	36.99	Leaching fluxes (kg ha-1 yr-1)	0
Nutrient leaching fluxes	Na	HJ1	J	59.72	Leaching fluxes (kg ha-1 yr-1)	275.42
Nutrient leaching fluxes	Na	HJ2	J	28.11	Leaching fluxes (kg ha-1 yr-1)	180.643
Nutrient leaching fluxes	Na	HJ3	J	30.32	Leaching fluxes (kg ha-1 yr-1)	173.679
Nutrient leaching fluxes	Na	HJ4	J	29.84	Leaching fluxes (kg ha-1 yr-1)	43.7305
Nutrient leaching fluxes	Na	HO2	O	282.21	Leaching fluxes (kg ha-1 yr-1)	891.313
Nutrient leaching fluxes	Na	HO3	O	53.17	Leaching fluxes (kg ha-1 yr-1)	1029.39
Nutrient leaching fluxes	Na	HO4	O	56.35	Leaching fluxes (kg ha-1 yr-1)	928.211
Nutrient leaching fluxes	Na	HR1	R	37.91	Leaching fluxes (kg ha-1 yr-1)	322.994
Nutrient leaching fluxes	Na	HR2	R	25.08	Leaching fluxes (kg ha-1 yr-1)	521.71
Nutrient leaching fluxes	Na	HR3	R	29.81	Leaching fluxes (kg ha-1 yr-1)	738.626
Nutrient leaching fluxes	Na	HR4	R	31.11	Leaching fluxes (kg ha-1 yr-1)	62.5744
Nutrient leaching fluxes	Ca	BF1	F	5.34	Leaching fluxes (kg ha-1 yr-1)	0
Nutrient leaching fluxes	Ca	BF2	F	6.62	Leaching fluxes (kg ha-1 yr-1)	0
Nutrient leaching fluxes	Ca	BF3	F	7.07	Leaching fluxes (kg ha-1 yr-1)	0
Nutrient leaching fluxes	Ca	BF4	F	7.97	Leaching fluxes (kg ha-1 yr-1)	0
Nutrient leaching fluxes	Ca	BJ5	J	9.83	Leaching fluxes (kg ha-1 yr-1)	92.9141
Nutrient leaching fluxes	Ca	BJ2	J	8.4	Leaching fluxes (kg ha-1 yr-1)	-6.31566
Nutrient leaching fluxes	Ca	BJ3	J	9.48	Leaching fluxes (kg ha-1 yr-1)	468.431
Nutrient leaching fluxes	Ca	BJ4	J	8.36	Leaching fluxes (kg ha-1 yr-1)	-1.56637
Nutrient leaching fluxes	Ca	BO2	O	5.79	Leaching fluxes (kg ha-1 yr-1)	684.146
Nutrient leaching fluxes	Ca	BO3	O	11.36	Leaching fluxes (kg ha-1 yr-1)	886.607
Nutrient leaching fluxes	Ca	BO4	O	13.38	Leaching fluxes (kg ha-1 yr-1)	769.704
Nutrient leaching fluxes	Ca	BR1	R	7.46	Leaching fluxes (kg ha-1 yr-1)	521.565
Nutrient leaching fluxes	Ca	BR2	R	10.77	Leaching fluxes (kg ha-1 yr-1)	747.949
Nutrient leaching fluxes	Ca	BR3	R	8.9	Leaching fluxes (kg ha-1 yr-1)	537.401
Nutrient leaching fluxes	Ca	BR4	R	6.57	Leaching fluxes (kg ha-1 yr-1)	445.034
Nutrient leaching fluxes	Ca	HF1	F	7.96	Leaching fluxes (kg ha-1 yr-1)	0
Nutrient leaching fluxes	Ca	HF2	F	10.36	Leaching fluxes (kg ha-1 yr-1)	0
Nutrient leaching fluxes	Ca	HF3	F	11.16	Leaching fluxes (kg ha-1 yr-1)	0
Nutrient leaching fluxes	Ca	HF4	F	10.5	Leaching fluxes (kg ha-1 yr-1)	0
Nutrient leaching fluxes	Ca	HJ1	J	21.42	Leaching fluxes (kg ha-1 yr-1)	275.42
Nutrient leaching fluxes	Ca	HJ2	J	6.63	Leaching fluxes (kg ha-1 yr-1)	180.643
Nutrient leaching fluxes	Ca	HJ3	J	10.05	Leaching fluxes (kg ha-1 yr-1)	173.679
Nutrient leaching fluxes	Ca	HJ4	J	8.38	Leaching fluxes (kg ha-1 yr-1)	43.7305
Nutrient leaching fluxes	Ca	HO2	O	19.81	Leaching fluxes (kg ha-1 yr-1)	891.313
Nutrient leaching fluxes	Ca	HO3	O	63.25	Leaching fluxes (kg ha-1 yr-1)	1029.39
Nutrient leaching fluxes	Ca	HO4	O	55.98	Leaching fluxes (kg ha-1 yr-1)	928.211
Nutrient leaching fluxes	Ca	HR1	R	11.06	Leaching fluxes (kg ha-1 yr-1)	322.994
Nutrient leaching fluxes	Ca	HR2	R	8.38	Leaching fluxes (kg ha-1 yr-1)	521.71
Nutrient leaching fluxes	Ca	HR3	R	10.75	Leaching fluxes (kg ha-1 yr-1)	738.626
Nutrient leaching fluxes	Ca	HR4	R	7.2	Leaching fluxes (kg ha-1 yr-1)	62.5744
Nutrient leaching fluxes	Mg	BF1	F	1.95	Leaching fluxes (kg ha-1 yr-1)	0
Nutrient leaching fluxes	Mg	BF2	F	2.6	Leaching fluxes (kg ha-1 yr-1)	0
Nutrient leaching fluxes	Mg	BF3	F	2.56	Leaching fluxes (kg ha-1 yr-1)	0
Nutrient leaching fluxes	Mg	BF4	F	2.87	Leaching fluxes (kg ha-1 yr-1)	0
Nutrient leaching fluxes	Mg	BJ5	J	3.04	Leaching fluxes (kg ha-1 yr-1)	92.9141
Nutrient leaching fluxes	Mg	BJ2	J	3.88	Leaching fluxes (kg ha-1 yr-1)	-6.31566
Nutrient leaching fluxes	Mg	BJ3	J	4.29	Leaching fluxes (kg ha-1 yr-1)	468.431
Nutrient leaching fluxes	Mg	BJ4	J	2.11	Leaching fluxes (kg ha-1 yr-1)	-1.56637
Nutrient leaching fluxes	Mg	BO2	O	2.96	Leaching fluxes (kg ha-1 yr-1)	684.146
Nutrient leaching fluxes	Mg	BO3	O	7.69	Leaching fluxes (kg ha-1 yr-1)	886.607
Nutrient leaching fluxes	Mg	BO4	O	6.48	Leaching fluxes (kg ha-1 yr-1)	769.704
Nutrient leaching fluxes	Mg	BR1	R	2.4	Leaching fluxes (kg ha-1 yr-1)	521.565
Nutrient leaching fluxes	Mg	BR2	R	3.73	Leaching fluxes (kg ha-1 yr-1)	747.949
Nutrient leaching fluxes	Mg	BR3	R	3.07	Leaching fluxes (kg ha-1 yr-1)	537.401
Nutrient leaching fluxes	Mg	BR4	R	3.76	Leaching fluxes (kg ha-1 yr-1)	445.034
Nutrient leaching fluxes	Mg	HF1	F	3.89	Leaching fluxes (kg ha-1 yr-1)	0
Nutrient leaching fluxes	Mg	HF2	F	4.14	Leaching fluxes (kg ha-1 yr-1)	0
Nutrient leaching fluxes	Mg	HF3	F	4.88	Leaching fluxes (kg ha-1 yr-1)	0
Nutrient leaching fluxes	Mg	HF4	F	3.66	Leaching fluxes (kg ha-1 yr-1)	0
Nutrient leaching fluxes	Mg	HJ1	J	7.95	Leaching fluxes (kg ha-1 yr-1)	275.42
Nutrient leaching fluxes	Mg	HJ2	J	2.87	Leaching fluxes (kg ha-1 yr-1)	180.643
Nutrient leaching fluxes	Mg	HJ3	J	3.35	Leaching fluxes (kg ha-1 yr-1)	173.679
Nutrient leaching fluxes	Mg	HJ4	J	3.22	Leaching fluxes (kg ha-1 yr-1)	43.7305
Nutrient leaching fluxes	Mg	HO2	O	8.51	Leaching fluxes (kg ha-1 yr-1)	891.313
Nutrient leaching fluxes	Mg	HO3	O	5.24	Leaching fluxes (kg ha-1 yr-1)	1029.39
Nutrient leaching fluxes	Mg	HO4	O	12.51	Leaching fluxes (kg ha-1 yr-1)	928.211
Nutrient leaching fluxes	Mg	HR1	R	7.06	Leaching fluxes (kg ha-1 yr-1)	322.994
Nutrient leaching fluxes	Mg	HR2	R	3.76	Leaching fluxes (kg ha-1 yr-1)	521.71
Nutrient leaching fluxes	Mg	HR3	R	3.82	Leaching fluxes (kg ha-1 yr-1)	738.626
Nutrient leaching fluxes	Mg	HR4	R	2.83	Leaching fluxes (kg ha-1 yr-1)	62.5744
Nutrient leaching fluxes	Al	BF1	F	1.35	Leaching fluxes (kg ha-1 yr-1)	0
Nutrient leaching fluxes	Al	BF2	F	1.85	Leaching fluxes (kg ha-1 yr-1)	0
Nutrient leaching fluxes	Al	BF3	F	2.07	Leaching fluxes (kg ha-1 yr-1)	0
Nutrient leaching fluxes	Al	BF4	F	1.84	Leaching fluxes (kg ha-1 yr-1)	0
Nutrient leaching fluxes	Al	BJ5	J	4.85	Leaching fluxes (kg ha-1 yr-1)	92.9141
Nutrient leaching fluxes	Al	BJ2	J	1.62	Leaching fluxes (kg ha-1 yr-1)	-6.31566
Nutrient leaching fluxes	Al	BJ3	J	2.37	Leaching fluxes (kg ha-1 yr-1)	468.431
Nutrient leaching fluxes	Al	BJ4	J	0.47	Leaching fluxes (kg ha-1 yr-1)	-1.56637
Nutrient leaching fluxes	Al	BO2	O	0.96	Leaching fluxes (kg ha-1 yr-1)	684.146
Nutrient leaching fluxes	Al	BO3	O	2.14	Leaching fluxes (kg ha-1 yr-1)	886.607
Nutrient leaching fluxes	Al	BO4	O	5.08	Leaching fluxes (kg ha-1 yr-1)	769.704
Nutrient leaching fluxes	Al	BR1	R	1.7	Leaching fluxes (kg ha-1 yr-1)	521.565
Nutrient leaching fluxes	Al	BR2	R	4.86	Leaching fluxes (kg ha-1 yr-1)	747.949
Nutrient leaching fluxes	Al	BR3	R	3.85	Leaching fluxes (kg ha-1 yr-1)	537.401
Nutrient leaching fluxes	Al	BR4	R	3.4	Leaching fluxes (kg ha-1 yr-1)	445.034
Nutrient leaching fluxes	Al	HF1	F	2.29	Leaching fluxes (kg ha-1 yr-1)	0
Nutrient leaching fluxes	Al	HF2	F	4.61	Leaching fluxes (kg ha-1 yr-1)	0
Nutrient leaching fluxes	Al	HF3	F	5.18	Leaching fluxes (kg ha-1 yr-1)	0
Nutrient leaching fluxes	Al	HF4	F	5.32	Leaching fluxes (kg ha-1 yr-1)	0
Nutrient leaching fluxes	Al	HJ1	J	1.62	Leaching fluxes (kg ha-1 yr-1)	275.42
Nutrient leaching fluxes	Al	HJ2	J	2.1	Leaching fluxes (kg ha-1 yr-1)	180.643
Nutrient leaching fluxes	Al	HJ3	J	4.74	Leaching fluxes (kg ha-1 yr-1)	173.679
Nutrient leaching fluxes	Al	HJ4	J	4.08	Leaching fluxes (kg ha-1 yr-1)	43.7305
Nutrient leaching fluxes	Al	HO2	O	5.3	Leaching fluxes (kg ha-1 yr-1)	891.313
Nutrient leaching fluxes	Al	HO3	O	14.86	Leaching fluxes (kg ha-1 yr-1)	1029.39
Nutrient leaching fluxes	Al	HO4	O	49.34	Leaching fluxes (kg ha-1 yr-1)	928.211
Nutrient leaching fluxes	Al	HR1	R	4.71	Leaching fluxes (kg ha-1 yr-1)	322.994
Nutrient leaching fluxes	Al	HR2	R	3.68	Leaching fluxes (kg ha-1 yr-1)	521.71
Nutrient leaching fluxes	Al	HR3	R	3.94	Leaching fluxes (kg ha-1 yr-1)	738.626
Nutrient leaching fluxes	Al	HR4	R	3.78	Leaching fluxes (kg ha-1 yr-1)	62.5744
Nutrient leaching fluxes	P	BF1	F	0.06	Leaching fluxes (kg ha-1 yr-1)	0
Nutrient leaching fluxes	P	BF2	F	0.05	Leaching fluxes (kg ha-1 yr-1)	0
Nutrient leaching fluxes	P	BF3	F	0.05	Leaching fluxes (kg ha-1 yr-1)	0
Nutrient leaching fluxes	P	BF4	F	0.04	Leaching fluxes (kg ha-1 yr-1)	0
Nutrient leaching fluxes	P	BJ5	J	0.07	Leaching fluxes (kg ha-1 yr-1)	92.9141
Nutrient leaching fluxes	P	BJ2	J	0.06	Leaching fluxes (kg ha-1 yr-1)	-6.31566
Nutrient leaching fluxes	P	BJ3	J	0.07	Leaching fluxes (kg ha-1 yr-1)	468.431
Nutrient leaching fluxes	P	BJ4	J	0.05	Leaching fluxes (kg ha-1 yr-1)	-1.56637
Nutrient leaching fluxes	P	BO2	O	0.07	Leaching fluxes (kg ha-1 yr-1)	684.146
Nutrient leaching fluxes	P	BO3	O	0.06	Leaching fluxes (kg ha-1 yr-1)	886.607
Nutrient leaching fluxes	P	BO4	O	0.04	Leaching fluxes (kg ha-1 yr-1)	769.704
Nutrient leaching fluxes	P	BR1	R	0.06	Leaching fluxes (kg ha-1 yr-1)	521.565
Nutrient leaching fluxes	P	BR2	R	0.04	Leaching fluxes (kg ha-1 yr-1)	747.949
Nutrient leaching fluxes	P	BR3	R	0.06	Leaching fluxes (kg ha-1 yr-1)	537.401
Nutrient leaching fluxes	P	BR4	R	0.05	Leaching fluxes (kg ha-1 yr-1)	445.034
Nutrient leaching fluxes	P	HF1	F	0.13	Leaching fluxes (kg ha-1 yr-1)	0
Nutrient leaching fluxes	P	HF2	F	0.05	Leaching fluxes (kg ha-1 yr-1)	0
Nutrient leaching fluxes	P	HF3	F	0.04	Leaching fluxes (kg ha-1 yr-1)	0
Nutrient leaching fluxes	P	HF4	F	0.18	Leaching fluxes (kg ha-1 yr-1)	0
Nutrient leaching fluxes	P	HJ1	J	0.04	Leaching fluxes (kg ha-1 yr-1)	275.42
Nutrient leaching fluxes	P	HJ2	J	0.05	Leaching fluxes (kg ha-1 yr-1)	180.643
Nutrient leaching fluxes	P	HJ3	J	0.05	Leaching fluxes (kg ha-1 yr-1)	173.679
Nutrient leaching fluxes	P	HJ4	J	0.08	Leaching fluxes (kg ha-1 yr-1)	43.7305
Nutrient leaching fluxes	P	HO2	O	0.09	Leaching fluxes (kg ha-1 yr-1)	891.313
Nutrient leaching fluxes	P	HO3	O	0.09	Leaching fluxes (kg ha-1 yr-1)	1029.39
Nutrient leaching fluxes	P	HO4	O	0.05	Leaching fluxes (kg ha-1 yr-1)	928.211
Nutrient leaching fluxes	P	HR1	R	0.04	Leaching fluxes (kg ha-1 yr-1)	322.994
Nutrient leaching fluxes	P	HR2	R	0.03	Leaching fluxes (kg ha-1 yr-1)	521.71
Nutrient leaching fluxes	P	HR3	R	0.05	Leaching fluxes (kg ha-1 yr-1)	738.626
Nutrient leaching fluxes	P	HR4	R	0.03	Leaching fluxes (kg ha-1 yr-1)	62.5744
Nutrient leaching fluxes	S	BF1	F	1.52	Leaching fluxes (kg ha-1 yr-1)	0
Nutrient leaching fluxes	S	BF2	F	1.04	Leaching fluxes (kg ha-1 yr-1)	0
Nutrient leaching fluxes	S	BF3	F	2.27	Leaching fluxes (kg ha-1 yr-1)	0
Nutrient leaching fluxes	S	BF4	F	1.74	Leaching fluxes (kg ha-1 yr-1)	0
Nutrient leaching fluxes	S	BJ5	J	1.44	Leaching fluxes (kg ha-1 yr-1)	92.9141
Nutrient leaching fluxes	S	BJ2	J	1.34	Leaching fluxes (kg ha-1 yr-1)	-6.31566
Nutrient leaching fluxes	S	BJ3	J	1.75	Leaching fluxes (kg ha-1 yr-1)	468.431
Nutrient leaching fluxes	S	BJ4	J	1.47	Leaching fluxes (kg ha-1 yr-1)	-1.56637
Nutrient leaching fluxes	S	BO2	O	1.81	Leaching fluxes (kg ha-1 yr-1)	684.146
Nutrient leaching fluxes	S	BO3	O	1.91	Leaching fluxes (kg ha-1 yr-1)	886.607
Nutrient leaching fluxes	S	BO4	O	1.41	Leaching fluxes (kg ha-1 yr-1)	769.704
Nutrient leaching fluxes	S	BR1	R	1.42	Leaching fluxes (kg ha-1 yr-1)	521.565
Nutrient leaching fluxes	S	BR2	R	1.42	Leaching fluxes (kg ha-1 yr-1)	747.949
Nutrient leaching fluxes	S	BR3	R	1.46	Leaching fluxes (kg ha-1 yr-1)	537.401
Nutrient leaching fluxes	S	BR4	R	1.21	Leaching fluxes (kg ha-1 yr-1)	445.034
Nutrient leaching fluxes	S	HF1	F	1.5	Leaching fluxes (kg ha-1 yr-1)	0
Nutrient leaching fluxes	S	HF2	F	2.53	Leaching fluxes (kg ha-1 yr-1)	0
Nutrient leaching fluxes	S	HF3	F	1.54	Leaching fluxes (kg ha-1 yr-1)	0
Nutrient leaching fluxes	S	HF4	F	2.71	Leaching fluxes (kg ha-1 yr-1)	0
Nutrient leaching fluxes	S	HJ1	J	5.32	Leaching fluxes (kg ha-1 yr-1)	275.42
Nutrient leaching fluxes	S	HJ2	J	1.28	Leaching fluxes (kg ha-1 yr-1)	180.643
Nutrient leaching fluxes	S	HJ3	J	1.29	Leaching fluxes (kg ha-1 yr-1)	173.679
Nutrient leaching fluxes	S	HJ4	J	1.27	Leaching fluxes (kg ha-1 yr-1)	43.7305
Nutrient leaching fluxes	S	HO2	O	2.57	Leaching fluxes (kg ha-1 yr-1)	891.313
Nutrient leaching fluxes	S	HO3	O	2.62	Leaching fluxes (kg ha-1 yr-1)	1029.39
Nutrient leaching fluxes	S	HO4	O	2	Leaching fluxes (kg ha-1 yr-1)	928.211
Nutrient leaching fluxes	S	HR1	R	1.4	Leaching fluxes (kg ha-1 yr-1)	322.994
Nutrient leaching fluxes	S	HR2	R	1.05	Leaching fluxes (kg ha-1 yr-1)	521.71
Nutrient leaching fluxes	S	HR3	R	1.43	Leaching fluxes (kg ha-1 yr-1)	738.626
Nutrient leaching fluxes	S	HR4	R	1.29	Leaching fluxes (kg ha-1 yr-1)	62.5744
Decomposition	Litter mass loss	BF1	F	32.8825	Biomass loss after 6 months (%)	0
Decomposition	Litter mass loss	BF2	F	46.8284	Biomass loss after 6 months (%)	0
Decomposition	Litter mass loss	BF3	F	28.2882	Biomass loss after 6 months (%)	0
Decomposition	Litter mass loss	BF4	F	25.2317	Biomass loss after 6 months (%)	0
Decomposition	Litter mass loss	BJ2	J	58.3582	Biomass loss after 6 months (%)	-6.31566
Decomposition	Litter mass loss	BJ3	J	29.0694	Biomass loss after 6 months (%)	468.431
Decomposition	Litter mass loss	BJ4	J	17.3237	Biomass loss after 6 months (%)	-1.56637
Decomposition	Litter mass loss	BJ5	J	35.6233	Biomass loss after 6 months (%)	92.9141
Decomposition	Litter mass loss	BO2	O	12.2169	Biomass loss after 6 months (%)	684.146
Decomposition	Litter mass loss	BO3	O	7.61951	Biomass loss after 6 months (%)	886.607
Decomposition	Litter mass loss	BO4	O	22.317	Biomass loss after 6 months (%)	769.704
Decomposition	Litter mass loss	BO5	O	10.0537	Biomass loss after 6 months (%)	1090.27
Decomposition	Litter mass loss	BR1	R	16.6165	Biomass loss after 6 months (%)	521.565
Decomposition	Litter mass loss	BR2	R	11.8208	Biomass loss after 6 months (%)	747.949
Decomposition	Litter mass loss	BR3	R	13.0373	Biomass loss after 6 months (%)	537.401
Decomposition	Litter mass loss	BR4	R	19.1438	Biomass loss after 6 months (%)	445.034
Decomposition	Litter mass loss	HF1	F	22.0521	Biomass loss after 6 months (%)	0
Decomposition	Litter mass loss	HF2	F	31.9071	Biomass loss after 6 months (%)	0
Decomposition	Litter mass loss	HF3	F	39.5	Biomass loss after 6 months (%)	0
Decomposition	Litter mass loss	HF4	F	57.9164	Biomass loss after 6 months (%)	0
Decomposition	Litter mass loss	HJ1	J	15.3373	Biomass loss after 6 months (%)	275.42
Decomposition	Litter mass loss	HJ2	J	29.9919	Biomass loss after 6 months (%)	180.643
Decomposition	Litter mass loss	HJ3	J	13.0272	Biomass loss after 6 months (%)	173.679
Decomposition	Litter mass loss	HJ4	J	19.4521	Biomass loss after 6 months (%)	43.7305
Decomposition	Litter mass loss	HO1	O	10.8082	Biomass loss after 6 months (%)	1030.52
Decomposition	Litter mass loss	HO2	O	12.5522	Biomass loss after 6 months (%)	891.313
Decomposition	Litter mass loss	HO3	O	4.14372	Biomass loss after 6 months (%)	1029.39
Decomposition	Litter mass loss	HO4	O	5.09471	Biomass loss after 6 months (%)	928.211
Decomposition	Litter mass loss	HR1	R	1.90299	Biomass loss after 6 months (%)	322.994
Decomposition	Litter mass loss	HR2	R	21.3873	Biomass loss after 6 months (%)	521.71
Decomposition	Litter mass loss	HR3	R	7.27583	Biomass loss after 6 months (%)	738.626
Decomposition	Litter mass loss	HR4	R	16.8884	Biomass loss after 6 months (%)	62.5744
Plant transpiration	Year 2013	BF1	F	836	Transpiration (mm yr-1)	0
Plant transpiration	Year 2013	BF2	F	408	Transpiration (mm yr-1)	0
Plant transpiration	Year 2013	BF3	F	543	Transpiration (mm yr-1)	0
Plant transpiration	Year 2013	BF4	F	642	Transpiration (mm yr-1)	0
Plant transpiration	Year 2013	HF1	F	648	Transpiration (mm yr-1)	0
Plant transpiration	Year 2013	HF2	F	652	Transpiration (mm yr-1)	0
Plant transpiration	Year 2013	HF3	F	610	Transpiration (mm yr-1)	0
Plant transpiration	Year 2013	HF4	F	372	Transpiration (mm yr-1)	0
Plant transpiration	Year 2013	BJ3	J	608	Transpiration (mm yr-1)	468.431
Plant transpiration	Year 2013	BJ4	J	486	Transpiration (mm yr-1)	-1.56637
Plant transpiration	Year 2013	BJ5	J	443	Transpiration (mm yr-1)	92.9141
Plant transpiration	Year 2013	BJ2	J	994	Transpiration (mm yr-1)	-6.31566
Plant transpiration	Year 2013	HJ1	J	294	Transpiration (mm yr-1)	275.42
Plant transpiration	Year 2013	HJ2	J	496	Transpiration (mm yr-1)	180.643
Plant transpiration	Year 2013	HJ3	J	263	Transpiration (mm yr-1)	173.679
Plant transpiration	Year 2013	HJ4	J	576	Transpiration (mm yr-1)	43.7305
Plant transpiration	Year 2013	BR1	R	390	Transpiration (mm yr-1)	521.565
Plant transpiration	Year 2013	BR2	R	323	Transpiration (mm yr-1)	747.949
Plant transpiration	Year 2013	BR3	R	375	Transpiration (mm yr-1)	537.401
Plant transpiration	Year 2013	BR4	R	319	Transpiration (mm yr-1)	445.034
Plant transpiration	Year 2013	HR1	R	301	Transpiration (mm yr-1)	322.994
Plant transpiration	Year 2013	HR2	R	414	Transpiration (mm yr-1)	521.71
Plant transpiration	Year 2013	HR3	R	329	Transpiration (mm yr-1)	738.626
Plant transpiration	Year 2013	HR4	R	620	Transpiration (mm yr-1)	62.5744
Plant transpiration	Year 2013	BO2	O	550	Transpiration (mm yr-1)	684.146
Plant transpiration	Year 2013	BO3	O	477	Transpiration (mm yr-1)	886.607
Plant transpiration	Year 2013	BO4	O	569	Transpiration (mm yr-1)	769.704
Plant transpiration	Year 2013	BO5	O	617	Transpiration (mm yr-1)	1090.27
Plant transpiration	Year 2013	HO1	O	517	Transpiration (mm yr-1)	1030.52
Plant transpiration	Year 2013	HO2	O	636	Transpiration (mm yr-1)	891.313
Plant transpiration	Year 2013	HO3	O	427	Transpiration (mm yr-1)	1029.39
Plant transpiration	Year 2013	HO4	O	542	Transpiration (mm yr-1)	928.211
Plant transpiration	Year 2014	BF1	F	778	Transpiration (mm yr-1)	0
Plant transpiration	Year 2014	BF2	F	380	Transpiration (mm yr-1)	0
Plant transpiration	Year 2014	BF3	F	506	Transpiration (mm yr-1)	0
Plant transpiration	Year 2014	BF4	F	597	Transpiration (mm yr-1)	0
Plant transpiration	Year 2014	HF1	F	603	Transpiration (mm yr-1)	0
Plant transpiration	Year 2014	HF2	F	606	Transpiration (mm yr-1)	0
Plant transpiration	Year 2014	HF3	F	567	Transpiration (mm yr-1)	0
Plant transpiration	Year 2014	HF4	F	346	Transpiration (mm yr-1)	0
Plant transpiration	Year 2014	BJ3	J	566	Transpiration (mm yr-1)	468.431
Plant transpiration	Year 2014	BJ4	J	452	Transpiration (mm yr-1)	-1.56637
Plant transpiration	Year 2014	BJ5	J	413	Transpiration (mm yr-1)	92.9141
Plant transpiration	Year 2014	BJ2	J	925	Transpiration (mm yr-1)	-6.31566
Plant transpiration	Year 2014	HJ1	J	274	Transpiration (mm yr-1)	275.42
Plant transpiration	Year 2014	HJ2	J	461	Transpiration (mm yr-1)	180.643
Plant transpiration	Year 2014	HJ3	J	245	Transpiration (mm yr-1)	173.679
Plant transpiration	Year 2014	HJ4	J	536	Transpiration (mm yr-1)	43.7305
Plant transpiration	Year 2014	BR1	R	363	Transpiration (mm yr-1)	521.565
Plant transpiration	Year 2014	BR2	R	301	Transpiration (mm yr-1)	747.949
Plant transpiration	Year 2014	BR3	R	349	Transpiration (mm yr-1)	537.401
Plant transpiration	Year 2014	BR4	R	297	Transpiration (mm yr-1)	445.034
Plant transpiration	Year 2014	HR1	R	280	Transpiration (mm yr-1)	322.994
Plant transpiration	Year 2014	HR2	R	386	Transpiration (mm yr-1)	521.71
Plant transpiration	Year 2014	HR3	R	306	Transpiration (mm yr-1)	738.626
Plant transpiration	Year 2014	HR4	R	577	Transpiration (mm yr-1)	62.5744
Plant transpiration	Year 2014	BO2	O	512	Transpiration (mm yr-1)	684.146
Plant transpiration	Year 2014	BO3	O	444	Transpiration (mm yr-1)	886.607
Plant transpiration	Year 2014	BO4	O	529	Transpiration (mm yr-1)	769.704
Plant transpiration	Year 2014	BO5	O	574	Transpiration (mm yr-1)	1090.27
Plant transpiration	Year 2014	HO1	O	481	Transpiration (mm yr-1)	1030.52
Plant transpiration	Year 2014	HO2	O	592	Transpiration (mm yr-1)	891.313
Plant transpiration	Year 2014	HO3	O	397	Transpiration (mm yr-1)	1029.39
Plant transpiration	Year 2014	HO4	O	504	Transpiration (mm yr-1)	928.211
Climatic conditions	Air temp.	BF1	F	24.4951	Temperature (¡C)	0
Climatic conditions	Air temp.	BF2	F	24.4778	Temperature (¡C)	0
Climatic conditions	Air temp.	BF3	F	24.4214	Temperature (¡C)	0
Climatic conditions	Air temp.	BF4	F	24.8473	Temperature (¡C)	0
Climatic conditions	Air temp.	BJ2	J	25.0047	Temperature (¡C)	-6.31566
Climatic conditions	Air temp.	BJ3	J	25.4229	Temperature (¡C)	468.431
Climatic conditions	Air temp.	BJ4	J	24.925	Temperature (¡C)	-1.56637
Climatic conditions	Air temp.	BJ5	J	25.2502	Temperature (¡C)	92.9141
Climatic conditions	Air temp.	BR1	R	25.4481	Temperature (¡C)	521.565
Climatic conditions	Air temp.	BR2	R	25.5277	Temperature (¡C)	747.949
Climatic conditions	Air temp.	BR3	R	25.7779	Temperature (¡C)	537.401
Climatic conditions	Air temp.	BR4	R	25.6413	Temperature (¡C)	445.034
Climatic conditions	Air temp.	BO2	O	25.9459	Temperature (¡C)	684.146
Climatic conditions	Air temp.	BO3	O	25.117	Temperature (¡C)	886.607
Climatic conditions	Air temp.	BO4	O	25.4494	Temperature (¡C)	769.704
Climatic conditions	Air temp.	BO5	O	25.6713	Temperature (¡C)	1090.27
Climatic conditions	Air temp.	HF1	F	24.8795	Temperature (¡C)	0
Climatic conditions	Air temp.	HF2	F	24.9098	Temperature (¡C)	0
Climatic conditions	Air temp.	HF3	F	24.6718	Temperature (¡C)	0
Climatic conditions	Air temp.	HF4	F	24.9163	Temperature (¡C)	0
Climatic conditions	Air temp.	HJ1	J	25.3712	Temperature (¡C)	275.42
Climatic conditions	Air temp.	HJ2	J	25.0646	Temperature (¡C)	180.643
Climatic conditions	Air temp.	HJ3	J	25.1335	Temperature (¡C)	173.679
Climatic conditions	Air temp.	HJ4	J	25.1349	Temperature (¡C)	43.7305
Climatic conditions	Air temp.	HR1	R	25.3681	Temperature (¡C)	322.994
Climatic conditions	Air temp.	HR2	R	25.6175	Temperature (¡C)	521.71
Climatic conditions	Air temp.	HR3	R	25.3986	Temperature (¡C)	738.626
Climatic conditions	Air temp.	HR4	R	25.5944	Temperature (¡C)	62.5744
Climatic conditions	Air temp.	HO1	O	25.3452	Temperature (¡C)	1030.52
Climatic conditions	Air temp.	HO2	O	25.4874	Temperature (¡C)	891.313
Climatic conditions	Air temp.	HO3	O	25.1802	Temperature (¡C)	1029.39
Climatic conditions	Air temp.	HO4	O	25.3908	Temperature (¡C)	928.211
Climatic conditions	Soil moisture	BF1	F	36.2365	Moisture or humidity (%)	0
Climatic conditions	Soil moisture	BF2	F	33.7352	Moisture or humidity (%)	0
Climatic conditions	Soil moisture	BF3	F	26.3875	Moisture or humidity (%)	0
Climatic conditions	Soil moisture	BF4	F	18.6798	Moisture or humidity (%)	0
Climatic conditions	Soil moisture	BJ2	J	38.0791	Moisture or humidity (%)	-6.31566
Climatic conditions	Soil moisture	BJ3	J	37.0805	Moisture or humidity (%)	468.431
Climatic conditions	Soil moisture	BJ4	J	36.6793	Moisture or humidity (%)	-1.56637
Climatic conditions	Soil moisture	BJ5	J	35.0611	Moisture or humidity (%)	92.9141
Climatic conditions	Soil moisture	BR1	R	31.5137	Moisture or humidity (%)	521.565
Climatic conditions	Soil moisture	BR2	R	36.863	Moisture or humidity (%)	747.949
Climatic conditions	Soil moisture	BR3	R	35.8757	Moisture or humidity (%)	537.401
Climatic conditions	Soil moisture	BR4	R	33.4033	Moisture or humidity (%)	445.034
Climatic conditions	Soil moisture	BO2	O	40.0993	Moisture or humidity (%)	684.146
Climatic conditions	Soil moisture	BO3	O	39.2882	Moisture or humidity (%)	886.607
Climatic conditions	Soil moisture	BO4	O	43.4052	Moisture or humidity (%)	769.704
Climatic conditions	Soil moisture	BO5	O	36.3272	Moisture or humidity (%)	1090.27
Climatic conditions	Soil moisture	HF1	F	31.5968	Moisture or humidity (%)	0
Climatic conditions	Soil moisture	HF2	F	30.4698	Moisture or humidity (%)	0
Climatic conditions	Soil moisture	HF3	F	28.6251	Moisture or humidity (%)	0
Climatic conditions	Soil moisture	HF4	F	32.5066	Moisture or humidity (%)	0
Climatic conditions	Soil moisture	HJ1	J	33.7359	Moisture or humidity (%)	275.42
Climatic conditions	Soil moisture	HJ2	J	30.0397	Moisture or humidity (%)	180.643
Climatic conditions	Soil moisture	HJ3	J	32.0183	Moisture or humidity (%)	173.679
Climatic conditions	Soil moisture	HJ4	J	25.4847	Moisture or humidity (%)	43.7305
Climatic conditions	Soil moisture	HR1	R	36.7607	Moisture or humidity (%)	322.994
Climatic conditions	Soil moisture	HR2	R	32.1938	Moisture or humidity (%)	521.71
Climatic conditions	Soil moisture	HR3	R	34.56	Moisture or humidity (%)	738.626
Climatic conditions	Soil moisture	HR4	R	33.8285	Moisture or humidity (%)	62.5744
Climatic conditions	Soil moisture	HO1	O	37.2092	Moisture or humidity (%)	1030.52
Climatic conditions	Soil moisture	HO2	O	31.6764	Moisture or humidity (%)	891.313
Climatic conditions	Soil moisture	HO3	O	20.11	Moisture or humidity (%)	1029.39
Climatic conditions	Soil moisture	HO4	O	31.5139	Moisture or humidity (%)	928.211
Climatic conditions	Soil temp.	BF1	F	24.4562	Temperature (¡C)	0
Climatic conditions	Soil temp.	BF2	F	25.0761	Temperature (¡C)	0
Climatic conditions	Soil temp.	BF3	F	25.3932	Temperature (¡C)	0
Climatic conditions	Soil temp.	BF4	F	25.6442	Temperature (¡C)	0
Climatic conditions	Soil temp.	BJ2	J	25.4848	Temperature (¡C)	-6.31566
Climatic conditions	Soil temp.	BJ3	J	26.1264	Temperature (¡C)	468.431
Climatic conditions	Soil temp.	BJ4	J	25.0381	Temperature (¡C)	-1.56637
Climatic conditions	Soil temp.	BJ5	J	25.6771	Temperature (¡C)	92.9141
Climatic conditions	Soil temp.	BR1	R	25.847	Temperature (¡C)	521.565
Climatic conditions	Soil temp.	BR2	R	25.8331	Temperature (¡C)	747.949
Climatic conditions	Soil temp.	BR3	R	25.9422	Temperature (¡C)	537.401
Climatic conditions	Soil temp.	BR4	R	25.6073	Temperature (¡C)	445.034
Climatic conditions	Soil temp.	BO2	O	27.3124	Temperature (¡C)	684.146
Climatic conditions	Soil temp.	BO3	O	26.0634	Temperature (¡C)	886.607
Climatic conditions	Soil temp.	BO4	O	25.7222	Temperature (¡C)	769.704
Climatic conditions	Soil temp.	BO5	O	26.0696	Temperature (¡C)	1090.27
Climatic conditions	Soil temp.	HF1	F	25.7516	Temperature (¡C)	0
Climatic conditions	Soil temp.	HF2	F	25.8508	Temperature (¡C)	0
Climatic conditions	Soil temp.	HF3	F	24.4811	Temperature (¡C)	0
Climatic conditions	Soil temp.	HF4	F	24.9834	Temperature (¡C)	0
Climatic conditions	Soil temp.	HJ1	J	25.1037	Temperature (¡C)	275.42
Climatic conditions	Soil temp.	HJ2	J	25.2818	Temperature (¡C)	180.643
Climatic conditions	Soil temp.	HJ3	J	25.7736	Temperature (¡C)	173.679
Climatic conditions	Soil temp.	HJ4	J	25.1276	Temperature (¡C)	43.7305
Climatic conditions	Soil temp.	HR1	R	26.1937	Temperature (¡C)	322.994
Climatic conditions	Soil temp.	HR2	R	26.5697	Temperature (¡C)	521.71
Climatic conditions	Soil temp.	HR3	R	26.1975	Temperature (¡C)	738.626
Climatic conditions	Soil temp.	HR4	R	25.7769	Temperature (¡C)	62.5744
Climatic conditions	Soil temp.	HO1	O	26.3572	Temperature (¡C)	1030.52
Climatic conditions	Soil temp.	HO2	O	26.3167	Temperature (¡C)	891.313
Climatic conditions	Soil temp.	HO3	O	25.3236	Temperature (¡C)	1029.39
Climatic conditions	Soil temp.	HO4	O	26.3606	Temperature (¡C)	928.211
Climatic conditions	Humidity	BF1	F	97.249	Moisture or humidity (%)	0
Climatic conditions	Humidity	BF2	F	98.6154	Moisture or humidity (%)	0
Climatic conditions	Humidity	BF3	F	96.013	Moisture or humidity (%)	0
Climatic conditions	Humidity	BF4	F	94.5713	Moisture or humidity (%)	0
Climatic conditions	Humidity	BJ2	J	94.94	Moisture or humidity (%)	-6.31566
Climatic conditions	Humidity	BJ3	J	91.3829	Moisture or humidity (%)	468.431
Climatic conditions	Humidity	BJ4	J	94.5599	Moisture or humidity (%)	-1.56637
Climatic conditions	Humidity	BJ5	J	93.3181	Moisture or humidity (%)	92.9141
Climatic conditions	Humidity	BR1	R	91.287	Moisture or humidity (%)	521.565
Climatic conditions	Humidity	BR2	R	89.4614	Moisture or humidity (%)	747.949
Climatic conditions	Humidity	BR3	R	86.8962	Moisture or humidity (%)	537.401
Climatic conditions	Humidity	BR4	R	89.7555	Moisture or humidity (%)	445.034
Climatic conditions	Humidity	BO2	O	88.7549	Moisture or humidity (%)	684.146
Climatic conditions	Humidity	BO3	O	92.9213	Moisture or humidity (%)	886.607
Climatic conditions	Humidity	BO4	O	91.4214	Moisture or humidity (%)	769.704
Climatic conditions	Humidity	BO5	O	90.8545	Moisture or humidity (%)	1090.27
Climatic conditions	Humidity	HF1	F	96.3941	Moisture or humidity (%)	0
Climatic conditions	Humidity	HF2	F	95.1081	Moisture or humidity (%)	0
Climatic conditions	Humidity	HF3	F	98.0982	Moisture or humidity (%)	0
Climatic conditions	Humidity	HF4	F	95.4663	Moisture or humidity (%)	0
Climatic conditions	Humidity	HJ1	J	91.9066	Moisture or humidity (%)	275.42
Climatic conditions	Humidity	HJ2	J	93.7516	Moisture or humidity (%)	180.643
Climatic conditions	Humidity	HJ3	J	91.5042	Moisture or humidity (%)	173.679
Climatic conditions	Humidity	HJ4	J	93.6087	Moisture or humidity (%)	43.7305
Climatic conditions	Humidity	HR1	R	92.245	Moisture or humidity (%)	322.994
Climatic conditions	Humidity	HR2	R	90.0139	Moisture or humidity (%)	521.71
Climatic conditions	Humidity	HR3	R	91.1582	Moisture or humidity (%)	738.626
Climatic conditions	Humidity	HR4	R	90.4042	Moisture or humidity (%)	62.5744
Climatic conditions	Humidity	HO1	O	91.12	Moisture or humidity (%)	1030.52
Climatic conditions	Humidity	HO2	O	91.2783	Moisture or humidity (%)	891.313
Climatic conditions	Humidity	HO3	O	91.2353	Moisture or humidity (%)	1029.39
Climatic conditions	Humidity	HO4	O	90.9439	Moisture or humidity (%)	928.211
Soil fertility	N mineralization 0-5 cm	HO1	O	3.34	Gross N mineralization (mg N kg-1 d-1)	1030.52
Soil fertility	N mineralization 0-5 cm	HO2	O	2.87	Gross N mineralization (mg N kg-1 d-1)	891.313
Soil fertility	N mineralization 0-5 cm	HO3	O	7.39	Gross N mineralization (mg N kg-1 d-1)	1029.39
Soil fertility	N mineralization 0-5 cm	HO4	O	3.32	Gross N mineralization (mg N kg-1 d-1)	928.211
Soil fertility	N mineralization 0-5 cm	HR1	R	7.97	Gross N mineralization (mg N kg-1 d-1)	322.994
Soil fertility	N mineralization 0-5 cm	HR2	R	5.21	Gross N mineralization (mg N kg-1 d-1)	521.71
Soil fertility	N mineralization 0-5 cm	HR3	R	6.73	Gross N mineralization (mg N kg-1 d-1)	738.626
Soil fertility	N mineralization 0-5 cm	HR4	R	4.82	Gross N mineralization (mg N kg-1 d-1)	62.5744
Soil fertility	N mineralization 0-5 cm	HJ1	J	5.36	Gross N mineralization (mg N kg-1 d-1)	275.42
Soil fertility	N mineralization 0-5 cm	HJ2	J	3.55	Gross N mineralization (mg N kg-1 d-1)	180.643
Soil fertility	N mineralization 0-5 cm	HJ3	J	5.83	Gross N mineralization (mg N kg-1 d-1)	173.679
Soil fertility	N mineralization 0-5 cm	HJ4	J	3.58	Gross N mineralization (mg N kg-1 d-1)	43.7305
Soil fertility	N mineralization 0-5 cm	HF1	F	6.91	Gross N mineralization (mg N kg-1 d-1)	0
Soil fertility	N mineralization 0-5 cm	HF2	F	6.4	Gross N mineralization (mg N kg-1 d-1)	0
Soil fertility	N mineralization 0-5 cm	HF3	F	4.41	Gross N mineralization (mg N kg-1 d-1)	0
Soil fertility	N mineralization 0-5 cm	HF4	F	3.93	Gross N mineralization (mg N kg-1 d-1)	0
Soil fertility	N mineralization 0-5 cm	BO5	O	6.07	Gross N mineralization (mg N kg-1 d-1)	1090.27
Soil fertility	N mineralization 0-5 cm	BO2	O	7.37	Gross N mineralization (mg N kg-1 d-1)	684.146
Soil fertility	N mineralization 0-5 cm	BO3	O	8.48	Gross N mineralization (mg N kg-1 d-1)	886.607
Soil fertility	N mineralization 0-5 cm	BO4	O	15.33	Gross N mineralization (mg N kg-1 d-1)	769.704
Soil fertility	N mineralization 0-5 cm	BR1	R	6.26	Gross N mineralization (mg N kg-1 d-1)	521.565
Soil fertility	N mineralization 0-5 cm	BR2	R	4.71	Gross N mineralization (mg N kg-1 d-1)	747.949
Soil fertility	N mineralization 0-5 cm	BR3	R	5.48	Gross N mineralization (mg N kg-1 d-1)	537.401
Soil fertility	N mineralization 0-5 cm	BR4	R	7.68	Gross N mineralization (mg N kg-1 d-1)	445.034
Soil fertility	N mineralization 0-5 cm	BJ5	J	5.17	Gross N mineralization (mg N kg-1 d-1)	92.9141
Soil fertility	N mineralization 0-5 cm	BJ2	J	12.11	Gross N mineralization (mg N kg-1 d-1)	-6.31566
Soil fertility	N mineralization 0-5 cm	BJ3	J	10.81	Gross N mineralization (mg N kg-1 d-1)	468.431
Soil fertility	N mineralization 0-5 cm	BJ4	J	15.06	Gross N mineralization (mg N kg-1 d-1)	-1.56637
Soil fertility	N mineralization 0-5 cm	BF1	F	11.08	Gross N mineralization (mg N kg-1 d-1)	0
Soil fertility	N mineralization 0-5 cm	BF2	F	16.61	Gross N mineralization (mg N kg-1 d-1)	0
Soil fertility	N mineralization 0-5 cm	BF3	F	10.35	Gross N mineralization (mg N kg-1 d-1)	0
Soil fertility	N mineralization 0-5 cm	BF4	F	8.05	Gross N mineralization (mg N kg-1 d-1)	0
Soil fertility	P_avail 0-10 cm	HO1	O	1.114	Nutrient availability (g P m2-1)	1030.52
Soil fertility	P_avail 0-10 cm	HO2	O	0.638	Nutrient availability (g P m2-1)	891.313
Soil fertility	P_avail 0-10 cm	HO3	O	0.837	Nutrient availability (g P m2-1)	1029.39
Soil fertility	P_avail 0-10 cm	HO4	O	0.715	Nutrient availability (g P m2-1)	928.211
Soil fertility	P_avail 0-10 cm	HR1	R	0.433	Nutrient availability (g P m2-1)	322.994
Soil fertility	P_avail 0-10 cm	HR2	R	0.539	Nutrient availability (g P m2-1)	521.71
Soil fertility	P_avail 0-10 cm	HR3	R	0.878	Nutrient availability (g P m2-1)	738.626
Soil fertility	P_avail 0-10 cm	HR4	R	0.214	Nutrient availability (g P m2-1)	62.5744
Soil fertility	P_avail 0-10 cm	HJ1	J	0.506	Nutrient availability (g P m2-1)	275.42
Soil fertility	P_avail 0-10 cm	HJ2	J	1.007	Nutrient availability (g P m2-1)	180.643
Soil fertility	P_avail 0-10 cm	HJ3	J	0.629	Nutrient availability (g P m2-1)	173.679
Soil fertility	P_avail 0-10 cm	HJ4	J	0.474	Nutrient availability (g P m2-1)	43.7305
Soil fertility	P_avail 0-10 cm	HF1	F	0.667	Nutrient availability (g P m2-1)	0
Soil fertility	P_avail 0-10 cm	HF2	F	0.364	Nutrient availability (g P m2-1)	0
Soil fertility	P_avail 0-10 cm	HF3	F	0.314	Nutrient availability (g P m2-1)	0
Soil fertility	P_avail 0-10 cm	HF4	F	0.672	Nutrient availability (g P m2-1)	0
Soil fertility	P_avail 0-10 cm	BO5	O	7.076	Nutrient availability (g P m2-1)	1090.27
Soil fertility	P_avail 0-10 cm	BO2	O	6.904	Nutrient availability (g P m2-1)	684.146
Soil fertility	P_avail 0-10 cm	BO3	O	4.054	Nutrient availability (g P m2-1)	886.607
Soil fertility	P_avail 0-10 cm	BO4	O	0.581	Nutrient availability (g P m2-1)	769.704
Soil fertility	P_avail 0-10 cm	BR1	R	0.308	Nutrient availability (g P m2-1)	521.565
Soil fertility	P_avail 0-10 cm	BR2	R	0.318	Nutrient availability (g P m2-1)	747.949
Soil fertility	P_avail 0-10 cm	BR3	R	0.436	Nutrient availability (g P m2-1)	537.401
Soil fertility	P_avail 0-10 cm	BR4	R	0.471	Nutrient availability (g P m2-1)	445.034
Soil fertility	P_avail 0-10 cm	BJ5	J	1.043	Nutrient availability (g P m2-1)	92.9141
Soil fertility	P_avail 0-10 cm	BJ2	J	0.838	Nutrient availability (g P m2-1)	-6.31566
Soil fertility	P_avail 0-10 cm	BJ3	J	0.652	Nutrient availability (g P m2-1)	468.431
Soil fertility	P_avail 0-10 cm	BJ4	J	0.795	Nutrient availability (g P m2-1)	-1.56637
Soil fertility	P_avail 0-10 cm	BF1	F	1.131	Nutrient availability (g P m2-1)	0
Soil fertility	P_avail 0-10 cm	BF2	F	1.678	Nutrient availability (g P m2-1)	0
Soil fertility	P_avail 0-10 cm	BF3	F	1.422	Nutrient availability (g P m2-1)	0
Soil fertility	P_avail 0-10 cm	BF4	F	1.28	Nutrient availability (g P m2-1)	0
Soil fertility	Ca_avail 0-10 cm	HO1	O	39.737	Nutrient availability (g Ca m2-1)	1030.52
Soil fertility	Ca_avail 0-10 cm	HO2	O	16.401	Nutrient availability (g Ca m2-1)	891.313
Soil fertility	Ca_avail 0-10 cm	HO3	O	5.447	Nutrient availability (g Ca m2-1)	1029.39
Soil fertility	Ca_avail 0-10 cm	HO4	O	12.352	Nutrient availability (g Ca m2-1)	928.211
Soil fertility	Ca_avail 0-10 cm	HR1	R	35.292	Nutrient availability (g Ca m2-1)	322.994
Soil fertility	Ca_avail 0-10 cm	HR2	R	10.78	Nutrient availability (g Ca m2-1)	521.71
Soil fertility	Ca_avail 0-10 cm	HR3	R	7.582	Nutrient availability (g Ca m2-1)	738.626
Soil fertility	Ca_avail 0-10 cm	HR4	R	4.148	Nutrient availability (g Ca m2-1)	62.5744
Soil fertility	Ca_avail 0-10 cm	HJ1	J	8.122	Nutrient availability (g Ca m2-1)	275.42
Soil fertility	Ca_avail 0-10 cm	HJ2	J	8.108	Nutrient availability (g Ca m2-1)	180.643
Soil fertility	Ca_avail 0-10 cm	HJ3	J	6.896	Nutrient availability (g Ca m2-1)	173.679
Soil fertility	Ca_avail 0-10 cm	HJ4	J	4.567	Nutrient availability (g Ca m2-1)	43.7305
Soil fertility	Ca_avail 0-10 cm	HF1	F	3.245	Nutrient availability (g Ca m2-1)	0
Soil fertility	Ca_avail 0-10 cm	HF2	F	3.355	Nutrient availability (g Ca m2-1)	0
Soil fertility	Ca_avail 0-10 cm	HF3	F	3.96	Nutrient availability (g Ca m2-1)	0
Soil fertility	Ca_avail 0-10 cm	HF4	F	11.442	Nutrient availability (g Ca m2-1)	0
Soil fertility	Ca_avail 0-10 cm	BO5	O	61.821	Nutrient availability (g Ca m2-1)	1090.27
Soil fertility	Ca_avail 0-10 cm	BO2	O	40.139	Nutrient availability (g Ca m2-1)	684.146
Soil fertility	Ca_avail 0-10 cm	BO3	O	112.265	Nutrient availability (g Ca m2-1)	886.607
Soil fertility	Ca_avail 0-10 cm	BO4	O	22.137	Nutrient availability (g Ca m2-1)	769.704
Soil fertility	Ca_avail 0-10 cm	BR1	R	13.015	Nutrient availability (g Ca m2-1)	521.565
Soil fertility	Ca_avail 0-10 cm	BR2	R	19.717	Nutrient availability (g Ca m2-1)	747.949
Soil fertility	Ca_avail 0-10 cm	BR3	R	7.398	Nutrient availability (g Ca m2-1)	537.401
Soil fertility	Ca_avail 0-10 cm	BR4	R	18.691	Nutrient availability (g Ca m2-1)	445.034
Soil fertility	Ca_avail 0-10 cm	BJ5	J	3.984	Nutrient availability (g Ca m2-1)	92.9141
Soil fertility	Ca_avail 0-10 cm	BJ2	J	40.061	Nutrient availability (g Ca m2-1)	-6.31566
Soil fertility	Ca_avail 0-10 cm	BJ3	J	33.371	Nutrient availability (g Ca m2-1)	468.431
Soil fertility	Ca_avail 0-10 cm	BJ4	J	55.915	Nutrient availability (g Ca m2-1)	-1.56637
Soil fertility	Ca_avail 0-10 cm	BF1	F	26.572	Nutrient availability (g Ca m2-1)	0
Soil fertility	Ca_avail 0-10 cm	BF2	F	93.925	Nutrient availability (g Ca m2-1)	0
Soil fertility	Ca_avail 0-10 cm	BF3	F	4.961	Nutrient availability (g Ca m2-1)	0
Soil fertility	Ca_avail 0-10 cm	BF4	F	3.873	Nutrient availability (g Ca m2-1)	0
Soil fertility	K_avail 0-10 cm	HO1	O	4.355	Nutrient availability (g K m2-1)	1030.52
Soil fertility	K_avail 0-10 cm	HO2	O	1.391	Nutrient availability (g K m2-1)	891.313
Soil fertility	K_avail 0-10 cm	HO3	O	1.119	Nutrient availability (g K m2-1)	1029.39
Soil fertility	K_avail 0-10 cm	HO4	O	1.412	Nutrient availability (g K m2-1)	928.211
Soil fertility	K_avail 0-10 cm	HR1	R	5.393	Nutrient availability (g K m2-1)	322.994
Soil fertility	K_avail 0-10 cm	HR2	R	3.765	Nutrient availability (g K m2-1)	521.71
Soil fertility	K_avail 0-10 cm	HR3	R	1.693	Nutrient availability (g K m2-1)	738.626
Soil fertility	K_avail 0-10 cm	HR4	R	2.552	Nutrient availability (g K m2-1)	62.5744
Soil fertility	K_avail 0-10 cm	HJ1	J	3.103	Nutrient availability (g K m2-1)	275.42
Soil fertility	K_avail 0-10 cm	HJ2	J	2.557	Nutrient availability (g K m2-1)	180.643
Soil fertility	K_avail 0-10 cm	HJ3	J	2.305	Nutrient availability (g K m2-1)	173.679
Soil fertility	K_avail 0-10 cm	HJ4	J	2.36	Nutrient availability (g K m2-1)	43.7305
Soil fertility	K_avail 0-10 cm	HF1	F	2.64	Nutrient availability (g K m2-1)	0
Soil fertility	K_avail 0-10 cm	HF2	F	3.03	Nutrient availability (g K m2-1)	0
Soil fertility	K_avail 0-10 cm	HF3	F	3.274	Nutrient availability (g K m2-1)	0
Soil fertility	K_avail 0-10 cm	HF4	F	4.176	Nutrient availability (g K m2-1)	0
Soil fertility	K_avail 0-10 cm	BO5	O	3.969	Nutrient availability (g K m2-1)	1090.27
Soil fertility	K_avail 0-10 cm	BO2	O	2.948	Nutrient availability (g K m2-1)	684.146
Soil fertility	K_avail 0-10 cm	BO3	O	4.914	Nutrient availability (g K m2-1)	886.607
Soil fertility	K_avail 0-10 cm	BO4	O	7.203	Nutrient availability (g K m2-1)	769.704
Soil fertility	K_avail 0-10 cm	BR1	R	3.279	Nutrient availability (g K m2-1)	521.565
Soil fertility	K_avail 0-10 cm	BR2	R	2.877	Nutrient availability (g K m2-1)	747.949
Soil fertility	K_avail 0-10 cm	BR3	R	3.195	Nutrient availability (g K m2-1)	537.401
Soil fertility	K_avail 0-10 cm	BR4	R	7.429	Nutrient availability (g K m2-1)	445.034
Soil fertility	K_avail 0-10 cm	BJ5	J	4.788	Nutrient availability (g K m2-1)	92.9141
Soil fertility	K_avail 0-10 cm	BJ2	J	11.488	Nutrient availability (g K m2-1)	-6.31566
Soil fertility	K_avail 0-10 cm	BJ3	J	5.928	Nutrient availability (g K m2-1)	468.431
Soil fertility	K_avail 0-10 cm	BJ4	J	16.026	Nutrient availability (g K m2-1)	-1.56637
Soil fertility	K_avail 0-10 cm	BF1	F	9.977	Nutrient availability (g K m2-1)	0
Soil fertility	K_avail 0-10 cm	BF2	F	20.361	Nutrient availability (g K m2-1)	0
Soil fertility	K_avail 0-10 cm	BF3	F	4.226	Nutrient availability (g K m2-1)	0
Soil fertility	K_avail 0-10 cm	BF4	F	3.232	Nutrient availability (g K m2-1)	0
Soil fertility	Mg_avail 0-10 cm	HO1	O	4.366	Nutrient availability (g Mg m2-1)	1030.52
Soil fertility	Mg_avail 0-10 cm	HO2	O	0.976	Nutrient availability (g Mg m2-1)	891.313
Soil fertility	Mg_avail 0-10 cm	HO3	O	0.681	Nutrient availability (g Mg m2-1)	1029.39
Soil fertility	Mg_avail 0-10 cm	HO4	O	0.904	Nutrient availability (g Mg m2-1)	928.211
Soil fertility	Mg_avail 0-10 cm	HR1	R	7.411	Nutrient availability (g Mg m2-1)	322.994
Soil fertility	Mg_avail 0-10 cm	HR2	R	3.433	Nutrient availability (g Mg m2-1)	521.71
Soil fertility	Mg_avail 0-10 cm	HR3	R	0.939	Nutrient availability (g Mg m2-1)	738.626
Soil fertility	Mg_avail 0-10 cm	HR4	R	1.676	Nutrient availability (g Mg m2-1)	62.5744
Soil fertility	Mg_avail 0-10 cm	HJ1	J	1.888	Nutrient availability (g Mg m2-1)	275.42
Soil fertility	Mg_avail 0-10 cm	HJ2	J	1.195	Nutrient availability (g Mg m2-1)	180.643
Soil fertility	Mg_avail 0-10 cm	HJ3	J	2.474	Nutrient availability (g Mg m2-1)	173.679
Soil fertility	Mg_avail 0-10 cm	HJ4	J	2.444	Nutrient availability (g Mg m2-1)	43.7305
Soil fertility	Mg_avail 0-10 cm	HF1	F	2.029	Nutrient availability (g Mg m2-1)	0
Soil fertility	Mg_avail 0-10 cm	HF2	F	1.428	Nutrient availability (g Mg m2-1)	0
Soil fertility	Mg_avail 0-10 cm	HF3	F	1.8	Nutrient availability (g Mg m2-1)	0
Soil fertility	Mg_avail 0-10 cm	HF4	F	1.795	Nutrient availability (g Mg m2-1)	0
Soil fertility	Mg_avail 0-10 cm	BO5	O	2.695	Nutrient availability (g Mg m2-1)	1090.27
Soil fertility	Mg_avail 0-10 cm	BO2	O	2.396	Nutrient availability (g Mg m2-1)	684.146
Soil fertility	Mg_avail 0-10 cm	BO3	O	5.927	Nutrient availability (g Mg m2-1)	886.607
Soil fertility	Mg_avail 0-10 cm	BO4	O	3.033	Nutrient availability (g Mg m2-1)	769.704
Soil fertility	Mg_avail 0-10 cm	BR1	R	3.467	Nutrient availability (g Mg m2-1)	521.565
Soil fertility	Mg_avail 0-10 cm	BR2	R	3.571	Nutrient availability (g Mg m2-1)	747.949
Soil fertility	Mg_avail 0-10 cm	BR3	R	2.239	Nutrient availability (g Mg m2-1)	537.401
Soil fertility	Mg_avail 0-10 cm	BR4	R	6.604	Nutrient availability (g Mg m2-1)	445.034
Soil fertility	Mg_avail 0-10 cm	BJ5	J	2.558	Nutrient availability (g Mg m2-1)	92.9141
Soil fertility	Mg_avail 0-10 cm	BJ2	J	17.381	Nutrient availability (g Mg m2-1)	-6.31566
Soil fertility	Mg_avail 0-10 cm	BJ3	J	7.989	Nutrient availability (g Mg m2-1)	468.431
Soil fertility	Mg_avail 0-10 cm	BJ4	J	19.922	Nutrient availability (g Mg m2-1)	-1.56637
Soil fertility	Mg_avail 0-10 cm	BF1	F	7.441	Nutrient availability (g Mg m2-1)	0
Soil fertility	Mg_avail 0-10 cm	BF2	F	18.328	Nutrient availability (g Mg m2-1)	0
Soil fertility	Mg_avail 0-10 cm	BF3	F	2.058	Nutrient availability (g Mg m2-1)	0
Soil fertility	Mg_avail 0-10 cm	BF4	F	1.211	Nutrient availability (g Mg m2-1)	0
Soil fertility	Na_avail 0-10 cm	HO1	O	6.166	Nutrient availability (g Na m2-1)	1030.52
Soil fertility	Na_avail 0-10 cm	HO2	O	5.478	Nutrient availability (g Na m2-1)	891.313
Soil fertility	Na_avail 0-10 cm	HO3	O	1.532	Nutrient availability (g Na m2-1)	1029.39
Soil fertility	Na_avail 0-10 cm	HO4	O	2.366	Nutrient availability (g Na m2-1)	928.211
Soil fertility	Na_avail 0-10 cm	HR1	R	1.513	Nutrient availability (g Na m2-1)	322.994
Soil fertility	Na_avail 0-10 cm	HR4	R	1.354	Nutrient availability (g Na m2-1)	62.5744
Soil fertility	Na_avail 0-10 cm	HJ1	J	0.974	Nutrient availability (g Na m2-1)	275.42
Soil fertility	Na_avail 0-10 cm	HJ2	J	1.804	Nutrient availability (g Na m2-1)	180.643
Soil fertility	Na_avail 0-10 cm	HJ3	J	1.708	Nutrient availability (g Na m2-1)	173.679
Soil fertility	Na_avail 0-10 cm	HJ4	J	1.501	Nutrient availability (g Na m2-1)	43.7305
Soil fertility	Na_avail 0-10 cm	HF1	F	0.244	Nutrient availability (g Na m2-1)	0
Soil fertility	Na_avail 0-10 cm	HF2	F	0.576	Nutrient availability (g Na m2-1)	0
Soil fertility	Na_avail 0-10 cm	HF3	F	0.683	Nutrient availability (g Na m2-1)	0
Soil fertility	Na_avail 0-10 cm	HF4	F	0.69	Nutrient availability (g Na m2-1)	0
Soil fertility	Na_avail 0-10 cm	BO5	O	0.117	Nutrient availability (g Na m2-1)	1090.27
Soil fertility	Na_avail 0-10 cm	BO2	O	0.436	Nutrient availability (g Na m2-1)	684.146
Soil fertility	Na_avail 0-10 cm	BO3	O	1.447	Nutrient availability (g Na m2-1)	886.607
Soil fertility	Na_avail 0-10 cm	BO4	O	5.617	Nutrient availability (g Na m2-1)	769.704
Soil fertility	Na_avail 0-10 cm	BR2	R	1.051	Nutrient availability (g Na m2-1)	747.949
Soil fertility	Na_avail 0-10 cm	BR3	R	4.975	Nutrient availability (g Na m2-1)	537.401
Soil fertility	Na_avail 0-10 cm	BR4	R	5.054	Nutrient availability (g Na m2-1)	445.034
Soil fertility	Na_avail 0-10 cm	BJ2	J	4.673	Nutrient availability (g Na m2-1)	-6.31566
Soil fertility	Na_avail 0-10 cm	BJ3	J	4.162	Nutrient availability (g Na m2-1)	468.431
Soil fertility	Na_avail 0-10 cm	BJ4	J	3.856	Nutrient availability (g Na m2-1)	-1.56637
Soil fertility	Na_avail 0-10 cm	BF1	F	5.892	Nutrient availability (g Na m2-1)	0
Soil fertility	Na_avail 0-10 cm	BF2	F	2.325	Nutrient availability (g Na m2-1)	0
Soil fertility	Na_avail 0-10 cm	BF3	F	3.186	Nutrient availability (g Na m2-1)	0
Soil fertility	Na_avail 0-10 cm	BF4	F	2.809	Nutrient availability (g Na m2-1)	0

## Sheet: Figure 4
plot	threshold_percent	multidiversity_all_species	multidiversity_forest_species	profit_USD_ha^-1_year^-1		plot	threshold_percent	multifunctionality	profit_USD_ha^-1_year^-1
BF1	1	1	1	0		BF1	1	0.78	0
BF2	1	1	1	0		BF2	1	0.78	0
BF3	1	1	1	0		BF3	1	0.78	0
BF4	1	1	1	0		BF4	1	0.78	0
BJ1	1	1	1	NA		BJ2	1	0.78	-6.31566
BJ2	1	1	1	-6.31566		BJ3	1	0.8	468.431
BJ3	1	1	1	468.431		BJ4	1	0.8	-1.56637
BJ4	1	1	1	-1.56637		BJ5	1	0.783333	92.9141
BO1	1	1	1	NA		BO2	1	0.75	684.146
BO2	1	1	0.928571	684.146		BO3	1	0.8	886.607
BO3	1	1	0.928571	886.607		BO4	1	0.8	769.704
BO4	1	1	0.928571	769.704		BO5	1	0.8	1090.27
BR1	1	1	0.928571	521.565		BR1	1	0.783333	521.565
BR2	1	1	0.928571	747.949		BR2	1	0.75	747.949
BR3	1	1	0.846154	537.401		BR3	1	0.8	537.401
BR4	1	1	0.928571	445.034		BR4	1	0.85	445.034
HF1	1	1	1	0		HF1	1	0.78	0
HF2	1	1	1	0		HF2	1	0.73	0
HF3	1	1	1	0		HF3	1	0.78	0
HF4	1	1	1	0		HF4	1	0.73	0
HJ1	1	1	1	275.42		HJ1	1	0.8	275.42
HJ2	1	1	1	180.643		HJ2	1	0.8	180.643
HJ3	1	0.928571	0.928571	173.679		HJ3	1	0.8	173.679
HJ4	1	1	1	43.7305		HJ4	1	0.8	43.7305
HO1	1	1	0.928571	1030.52		HO1	1	0.8	1030.52
HO2	1	1	1	891.313		HO2	1	0.8	891.313
HO3	1	1	0.928571	1029.39		HO3	1	0.8	1029.39
HO4	1	1	0.928571	928.211		HO4	1	0.8	928.211
HR1	1	1	1	322.994		HR1	1	0.8	322.994
HR2	1	1	0.928571	521.71		HR2	1	0.783333	521.71
HR3	1	1	1	738.626		HR3	1	0.783333	738.626
HR4	1	1	0.928571	62.5744		HR4	1	0.8	62.5744
BJ5	1	1	1	92.9141		BF1	1.1	0.78	0
BO5	1	1	0.888889	1090.27		BF2	1.1	0.78	0
BF1	1.1	1	1	0		BF3	1.1	0.78	0
BF2	1.1	1	1	0		BF4	1.1	0.78	0
BF3	1.1	1	1	0		BJ2	1.1	0.78	-6.31566
BF4	1.1	1	1	0		BJ3	1.1	0.8	468.431
BJ1	1.1	1	1	NA		BJ4	1.1	0.8	-1.56637
BJ2	1.1	1	1	-6.31566		BJ5	1.1	0.783333	92.9141
BJ3	1.1	1	1	468.431		BO2	1.1	0.75	684.146
BJ4	1.1	1	1	-1.56637		BO3	1.1	0.8	886.607
BO1	1.1	1	1	NA		BO4	1.1	0.8	769.704
BO2	1.1	1	0.928571	684.146		BO5	1.1	0.8	1090.27
BO3	1.1	1	0.928571	886.607		BR1	1.1	0.783333	521.565
BO4	1.1	1	0.928571	769.704		BR2	1.1	0.75	747.949
BR1	1.1	1	0.928571	521.565		BR3	1.1	0.8	537.401
BR2	1.1	1	0.928571	747.949		BR4	1.1	0.85	445.034
BR3	1.1	1	0.846154	537.401		HF1	1.1	0.78	0
BR4	1.1	1	0.928571	445.034		HF2	1.1	0.73	0
HF1	1.1	1	1	0		HF3	1.1	0.78	0
HF2	1.1	1	1	0		HF4	1.1	0.73	0
HF3	1.1	1	1	0		HJ1	1.1	0.8	275.42
HF4	1.1	1	1	0		HJ2	1.1	0.8	180.643
HJ1	1.1	1	1	275.42		HJ3	1.1	0.8	173.679
HJ2	1.1	1	1	180.643		HJ4	1.1	0.8	43.7305
HJ3	1.1	0.928571	0.928571	173.679		HO1	1.1	0.8	1030.52
HJ4	1.1	1	1	43.7305		HO2	1.1	0.8	891.313
HO1	1.1	1	0.928571	1030.52		HO3	1.1	0.8	1029.39
HO2	1.1	1	1	891.313		HO4	1.1	0.8	928.211
HO3	1.1	1	0.928571	1029.39		HR1	1.1	0.8	322.994
HO4	1.1	1	0.928571	928.211		HR2	1.1	0.783333	521.71
HR1	1.1	1	1	322.994		HR3	1.1	0.783333	738.626
HR2	1.1	1	0.928571	521.71		HR4	1.1	0.8	62.5744
HR3	1.1	1	1	738.626		[...repeat...]	1.2	0.78	0
HR4	1.1	1	0.928571	62.5744			1.2	0.78	0
BJ5	1.1	1	1	92.9141			1.2	0.78	0
BO5	1.1	1	0.888889	1090.27			1.2	0.78	0
[...repeat...]	1.2	1	1	0			1.2	0.78	-6.31566
	1.2	1	1	0			1.2	0.8	468.431
	1.2	1	1	0			1.2	0.8	-1.56637
	1.2	1	1	0			1.2	0.783333	92.9141
	1.2	1	1	NA			1.2	0.75	684.146
	1.2	1	1	-6.31566			1.2	0.8	886.607
	1.2	1	1	468.431			1.2	0.8	769.704
	1.2	1	1	-1.56637			1.2	0.8	1090.27
	1.2	1	1	NA			1.2	0.783333	521.565
	1.2	0.928571	0.928571	684.146			1.2	0.75	747.949
	1.2	0.928571	0.928571	886.607			1.2	0.8	537.401
	1.2	0.928571	0.928571	769.704			1.2	0.85	445.034
	1.2	1	0.928571	521.565			1.2	0.78	0
	1.2	0.928571	0.928571	747.949			1.2	0.73	0
	1.2	0.923077	0.846154	537.401			1.2	0.78	0
	1.2	0.928571	0.928571	445.034			1.2	0.73	0
	1.2	1	1	0			1.2	0.8	275.42
	1.2	1	1	0			1.2	0.8	180.643
	1.2	1	1	0			1.2	0.8	173.679
	1.2	1	1	0			1.2	0.8	43.7305
	1.2	1	1	275.42			1.2	0.8	1030.52
	1.2	1	1	180.643			1.2	0.8	891.313
	1.2	0.928571	0.928571	173.679			1.2	0.8	1029.39
	1.2	1	1	43.7305			1.2	0.8	928.211
	1.2	0.928571	0.928571	1030.52			1.2	0.8	322.994
	1.2	1	1	891.313			1.2	0.783333	521.71
	1.2	0.928571	0.928571	1029.39			1.2	0.783333	738.626
	1.2	0.928571	0.928571	928.211			1.2	0.8	62.5744
	1.2	1	0.928571	322.994			1.3	0.78	0
	1.2	0.928571	0.928571	521.71			1.3	0.78	0
	1.2	1	0.928571	738.626			1.3	0.78	0
	1.2	0.928571	0.928571	62.5744			1.3	0.78	0
	1.2	1	1	92.9141			1.3	0.78	-6.31566
	1.2	0.888889	0.888889	1090.27			1.3	0.8	468.431
	1.3	1	1	0			1.3	0.78	-1.56637
	1.3	1	1	0			1.3	0.783333	92.9141
	1.3	1	1	0			1.3	0.75	684.146
	1.3	1	1	0			1.3	0.8	886.607
	1.3	1	1	NA			1.3	0.8	769.704
	1.3	1	1	-6.31566			1.3	0.8	1090.27
	1.3	1	1	468.431			1.3	0.783333	521.565
	1.3	1	1	-1.56637			1.3	0.75	747.949
	1.3	1	1	NA			1.3	0.8	537.401
	1.3	0.928571	0.928571	684.146			1.3	0.85	445.034
	1.3	0.928571	0.928571	886.607			1.3	0.78	0
	1.3	0.928571	0.928571	769.704			1.3	0.73	0
	1.3	1	0.928571	521.565			1.3	0.78	0
	1.3	0.928571	0.928571	747.949			1.3	0.73	0
	1.3	0.923077	0.846154	537.401			1.3	0.8	275.42
	1.3	0.928571	0.928571	445.034			1.3	0.8	180.643
	1.3	1	1	0			1.3	0.8	173.679
	1.3	1	1	0			1.3	0.8	43.7305
	1.3	1	1	0			1.3	0.8	1030.52
	1.3	1	1	0			1.3	0.8	891.313
	1.3	1	1	275.42			1.3	0.8	1029.39
	1.3	1	1	180.643			1.3	0.8	928.211
	1.3	0.928571	0.928571	173.679			1.3	0.8	322.994
	1.3	1	1	43.7305			1.3	0.783333	521.71
	1.3	0.928571	0.928571	1030.52			1.3	0.783333	738.626
	1.3	1	1	891.313			1.3	0.8	62.5744
	1.3	0.928571	0.928571	1029.39			1.4	0.78	0
	1.3	0.928571	0.928571	928.211			1.4	0.78	0
	1.3	1	0.928571	322.994			1.4	0.78	0
	1.3	0.928571	0.928571	521.71			1.4	0.78	0
	1.3	1	0.928571	738.626			1.4	0.78	-6.31566
	1.3	0.928571	0.928571	62.5744			1.4	0.8	468.431
	1.3	1	1	92.9141			1.4	0.78	-1.56637
	1.3	0.888889	0.888889	1090.27			1.4	0.783333	92.9141
	1.4	1	1	0			1.4	0.75	684.146
	1.4	1	1	0			1.4	0.8	886.607
	1.4	1	1	0			1.4	0.8	769.704
	1.4	1	1	0			1.4	0.8	1090.27
	1.4	1	1	NA			1.4	0.783333	521.565
	1.4	1	1	-6.31566			1.4	0.75	747.949
	1.4	1	1	468.431			1.4	0.8	537.401
	1.4	1	1	-1.56637			1.4	0.85	445.034
	1.4	1	1	NA			1.4	0.78	0
	1.4	0.928571	0.928571	684.146			1.4	0.73	0
	1.4	0.928571	0.928571	886.607			1.4	0.78	0
	1.4	0.928571	0.928571	769.704			1.4	0.73	0
	1.4	1	0.928571	521.565			1.4	0.8	275.42
	1.4	0.928571	0.928571	747.949			1.4	0.8	180.643
	1.4	0.923077	0.846154	537.401			1.4	0.8	173.679
	1.4	0.928571	0.928571	445.034			1.4	0.8	43.7305
	1.4	1	1	0			1.4	0.8	1030.52
	1.4	1	1	0			1.4	0.8	891.313
	1.4	1	1	0			1.4	0.8	1029.39
	1.4	1	1	0			1.4	0.8	928.211
	1.4	1	1	275.42			1.4	0.8	322.994
	1.4	1	1	180.643			1.4	0.783333	521.71
	1.4	0.928571	0.928571	173.679			1.4	0.783333	738.626
	1.4	1	1	43.7305			1.4	0.8	62.5744
	1.4	0.928571	0.928571	1030.52			1.5	0.78	0
	1.4	1	1	891.313			1.5	0.78	0
	1.4	0.928571	0.928571	1029.39			1.5	0.78	0
	1.4	0.928571	0.928571	928.211			1.5	0.78	0
	1.4	1	0.928571	322.994			1.5	0.78	-6.31566
	1.4	0.928571	0.928571	521.71			1.5	0.8	468.431
	1.4	1	0.928571	738.626			1.5	0.78	-1.56637
	1.4	0.928571	0.928571	62.5744			1.5	0.783333	92.9141
	1.4	1	1	92.9141			1.5	0.75	684.146
	1.4	0.888889	0.888889	1090.27			1.5	0.8	886.607
	1.5	1	1	0			1.5	0.8	769.704
	1.5	1	1	0			1.5	0.8	1090.27
	1.5	1	1	0			1.5	0.783333	521.565
	1.5	1	1	0			1.5	0.75	747.949
	1.5	1	1	NA			1.5	0.8	537.401
	1.5	1	1	-6.31566			1.5	0.85	445.034
	1.5	1	1	468.431			1.5	0.78	0
	1.5	1	1	-1.56637			1.5	0.73	0
	1.5	1	1	NA			1.5	0.78	0
	1.5	0.928571	0.928571	684.146			1.5	0.73	0
	1.5	0.928571	0.928571	886.607			1.5	0.8	275.42
	1.5	0.928571	0.928571	769.704			1.5	0.8	180.643
	1.5	1	0.928571	521.565			1.5	0.8	173.679
	1.5	0.928571	0.928571	747.949			1.5	0.8	43.7305
	1.5	0.923077	0.846154	537.401			1.5	0.8	1030.52
	1.5	0.928571	0.928571	445.034			1.5	0.8	891.313
	1.5	1	1	0			1.5	0.8	1029.39
	1.5	1	1	0			1.5	0.8	928.211
	1.5	1	1	0			1.5	0.8	322.994
	1.5	1	1	0			1.5	0.783333	521.71
	1.5	1	1	275.42			1.5	0.783333	738.626
	1.5	1	1	180.643			1.5	0.8	62.5744
	1.5	0.928571	0.928571	173.679			1.6	0.78	0
	1.5	1	1	43.7305			1.6	0.78	0
	1.5	0.928571	0.928571	1030.52			1.6	0.78	0
	1.5	1	1	891.313			1.6	0.78	0
	1.5	0.928571	0.928571	1029.39			1.6	0.78	-6.31566
	1.5	0.928571	0.928571	928.211			1.6	0.8	468.431
	1.5	1	0.928571	322.994			1.6	0.78	-1.56637
	1.5	0.928571	0.928571	521.71			1.6	0.783333	92.9141
	1.5	1	0.928571	738.626			1.6	0.75	684.146
	1.5	0.928571	0.928571	62.5744			1.6	0.8	886.607
	1.5	1	1	92.9141			1.6	0.8	769.704
	1.5	0.888889	0.888889	1090.27			1.6	0.8	1090.27
	1.6	1	1	0			1.6	0.783333	521.565
	1.6	1	1	0			1.6	0.75	747.949
	1.6	1	1	0			1.6	0.8	537.401
	1.6	1	1	0			1.6	0.85	445.034
	1.6	1	1	NA			1.6	0.78	0
	1.6	1	1	-6.31566			1.6	0.73	0
	1.6	1	1	468.431			1.6	0.78	0
	1.6	1	1	-1.56637			1.6	0.73	0
	1.6	1	1	NA			1.6	0.8	275.42
	1.6	0.928571	0.928571	684.146			1.6	0.8	180.643
	1.6	0.928571	0.928571	886.607			1.6	0.8	173.679
	1.6	0.928571	0.928571	769.704			1.6	0.8	43.7305
	1.6	1	0.928571	521.565			1.6	0.8	1030.52
	1.6	0.928571	0.928571	747.949			1.6	0.8	891.313
	1.6	0.923077	0.846154	537.401			1.6	0.8	1029.39
	1.6	0.928571	0.928571	445.034			1.6	0.8	928.211
	1.6	1	1	0			1.6	0.8	322.994
	1.6	1	1	0			1.6	0.783333	521.71
	1.6	1	1	0			1.6	0.783333	738.626
	1.6	1	1	0			1.6	0.8	62.5744
	1.6	1	1	275.42			1.7	0.78	0
	1.6	1	1	180.643			1.7	0.78	0
	1.6	0.928571	0.928571	173.679			1.7	0.78	0
	1.6	1	1	43.7305			1.7	0.78	0
	1.6	0.928571	0.928571	1030.52			1.7	0.78	-6.31566
	1.6	1	1	891.313			1.7	0.8	468.431
	1.6	0.928571	0.928571	1029.39			1.7	0.78	-1.56637
	1.6	0.928571	0.928571	928.211			1.7	0.783333	92.9141
	1.6	1	0.928571	322.994			1.7	0.75	684.146
	1.6	0.928571	0.928571	521.71			1.7	0.8	886.607
	1.6	1	0.928571	738.626			1.7	0.8	769.704
	1.6	0.928571	0.928571	62.5744			1.7	0.8	1090.27
	1.6	1	1	92.9141			1.7	0.783333	521.565
	1.6	0.888889	0.888889	1090.27			1.7	0.75	747.949
	1.7	1	1	0			1.7	0.8	537.401
	1.7	1	1	0			1.7	0.85	445.034
	1.7	1	1	0			1.7	0.78	0
	1.7	1	1	0			1.7	0.73	0
	1.7	1	1	NA			1.7	0.78	0
	1.7	1	1	-6.31566			1.7	0.73	0
	1.7	1	1	468.431			1.7	0.8	275.42
	1.7	1	1	-1.56637			1.7	0.8	180.643
	1.7	1	1	NA			1.7	0.8	173.679
	1.7	0.928571	0.928571	684.146			1.7	0.8	43.7305
	1.7	0.928571	0.928571	886.607			1.7	0.8	1030.52
	1.7	0.928571	0.928571	769.704			1.7	0.8	891.313
	1.7	1	0.928571	521.565			1.7	0.8	1029.39
	1.7	0.928571	0.928571	747.949			1.7	0.8	928.211
	1.7	0.923077	0.846154	537.401			1.7	0.8	322.994
	1.7	0.928571	0.928571	445.034			1.7	0.783333	521.71
	1.7	1	1	0			1.7	0.783333	738.626
	1.7	1	1	0			1.7	0.8	62.5744
	1.7	1	1	0			1.8	0.78	0
	1.7	1	1	0			1.8	0.78	0
	1.7	1	1	275.42			1.8	0.78	0
	1.7	1	1	180.643			1.8	0.78	0
	1.7	0.928571	0.928571	173.679			1.8	0.78	-6.31566
	1.7	1	1	43.7305			1.8	0.8	468.431
	1.7	0.928571	0.928571	1030.52			1.8	0.78	-1.56637
	1.7	1	1	891.313			1.8	0.783333	92.9141
	1.7	0.928571	0.928571	1029.39			1.8	0.75	684.146
	1.7	0.928571	0.928571	928.211			1.8	0.8	886.607
	1.7	1	0.928571	322.994			1.8	0.8	769.704
	1.7	0.928571	0.928571	521.71			1.8	0.8	1090.27
	1.7	1	0.928571	738.626			1.8	0.783333	521.565
	1.7	0.928571	0.928571	62.5744			1.8	0.75	747.949
	1.7	1	1	92.9141			1.8	0.8	537.401
	1.7	0.888889	0.888889	1090.27			1.8	0.85	445.034
	1.8	1	1	0			1.8	0.78	0
	1.8	1	1	0			1.8	0.73	0
	1.8	1	1	0			1.8	0.78	0
	1.8	1	1	0			1.8	0.73	0
	1.8	1	1	NA			1.8	0.8	275.42
	1.8	1	1	-6.31566			1.8	0.8	180.643
	1.8	1	1	468.431			1.8	0.8	173.679
	1.8	1	1	-1.56637			1.8	0.8	43.7305
	1.8	1	1	NA			1.8	0.8	1030.52
	1.8	0.928571	0.928571	684.146			1.8	0.8	891.313
	1.8	0.928571	0.928571	886.607			1.8	0.8	1029.39
	1.8	0.928571	0.928571	769.704			1.8	0.8	928.211
	1.8	1	0.928571	521.565			1.8	0.8	322.994
	1.8	0.928571	0.928571	747.949			1.8	0.783333	521.71
	1.8	0.923077	0.846154	537.401			1.8	0.783333	738.626
	1.8	0.928571	0.928571	445.034			1.8	0.8	62.5744
	1.8	1	1	0			1.9	0.78	0
	1.8	1	1	0			1.9	0.78	0
	1.8	1	1	0			1.9	0.78	0
	1.8	1	1	0			1.9	0.78	0
	1.8	1	1	275.42			1.9	0.78	-6.31566
	1.8	1	1	180.643			1.9	0.8	468.431
	1.8	0.928571	0.928571	173.679			1.9	0.78	-1.56637
	1.8	1	1	43.7305			1.9	0.783333	92.9141
	1.8	0.928571	0.928571	1030.52			1.9	0.75	684.146
	1.8	1	1	891.313			1.9	0.8	886.607
	1.8	0.928571	0.928571	1029.39			1.9	0.8	769.704
	1.8	0.928571	0.928571	928.211			1.9	0.8	1090.27
	1.8	1	0.928571	322.994			1.9	0.783333	521.565
	1.8	0.928571	0.928571	521.71			1.9	0.75	747.949
	1.8	1	0.928571	738.626			1.9	0.8	537.401
	1.8	0.928571	0.928571	62.5744			1.9	0.85	445.034
	1.8	1	1	92.9141			1.9	0.78	0
	1.8	0.888889	0.888889	1090.27			1.9	0.73	0
	1.9	1	1	0			1.9	0.78	0
	1.9	1	1	0			1.9	0.73	0
	1.9	1	1	0			1.9	0.8	275.42
	1.9	1	1	0			1.9	0.8	180.643
	1.9	1	1	NA			1.9	0.8	173.679
	1.9	1	1	-6.31566			1.9	0.8	43.7305
	1.9	1	1	468.431			1.9	0.8	1030.52
	1.9	1	1	-1.56637			1.9	0.8	891.313
	1.9	1	1	NA			1.9	0.8	1029.39
	1.9	0.928571	0.928571	684.146			1.9	0.8	928.211
	1.9	0.928571	0.928571	886.607			1.9	0.8	322.994
	1.9	0.928571	0.928571	769.704			1.9	0.783333	521.71
	1.9	1	0.928571	521.565			1.9	0.783333	738.626
	1.9	0.928571	0.928571	747.949			1.9	0.8	62.5744
	1.9	0.923077	0.846154	537.401			2	0.78	0
	1.9	0.928571	0.928571	445.034			2	0.78	0
	1.9	1	1	0			2	0.78	0
	1.9	1	1	0			2	0.78	0
	1.9	1	1	0			2	0.78	-6.31566
	1.9	1	1	0			2	0.8	468.431
	1.9	1	1	275.42			2	0.78	-1.56637
	1.9	1	1	180.643			2	0.783333	92.9141
	1.9	0.928571	0.928571	173.679			2	0.75	684.146
	1.9	1	1	43.7305			2	0.8	886.607
	1.9	0.928571	0.928571	1030.52			2	0.8	769.704
	1.9	1	1	891.313			2	0.8	1090.27
	1.9	0.928571	0.928571	1029.39			2	0.783333	521.565
	1.9	0.928571	0.928571	928.211			2	0.75	747.949
	1.9	1	0.928571	322.994			2	0.8	537.401
	1.9	0.928571	0.928571	521.71			2	0.85	445.034
	1.9	1	0.928571	738.626			2	0.78	0
	1.9	0.928571	0.928571	62.5744			2	0.73	0
	1.9	1	1	92.9141			2	0.78	0
	1.9	0.888889	0.888889	1090.27			2	0.73	0
	2	1	1	0			2	0.8	275.42
	2	1	1	0			2	0.8	180.643
	2	1	1	0			2	0.8	173.679
	2	1	1	0			2	0.8	43.7305
	2	1	1	NA			2	0.8	1030.52
	2	1	1	-6.31566			2	0.8	891.313
	2	1	1	468.431			2	0.8	1029.39
	2	1	1	-1.56637			2	0.8	928.211
	2	1	1	NA			2	0.8	322.994
	2	0.928571	0.928571	684.146			2	0.783333	521.71
	2	0.928571	0.928571	886.607			2	0.783333	738.626
	2	0.928571	0.928571	769.704			2	0.8	62.5744
	2	1	0.928571	521.565			2.1	0.78	0
	2	0.928571	0.928571	747.949			2.1	0.78	0
	2	0.923077	0.846154	537.401			2.1	0.78	0
	2	0.928571	0.928571	445.034			2.1	0.78	0
	2	1	1	0			2.1	0.78	-6.31566
	2	1	1	0			2.1	0.8	468.431
	2	1	1	0			2.1	0.78	-1.56637
	2	1	1	0			2.1	0.783333	92.9141
	2	1	1	275.42			2.1	0.75	684.146
	2	1	1	180.643			2.1	0.8	886.607
	2	0.928571	0.928571	173.679			2.1	0.8	769.704
	2	1	1	43.7305			2.1	0.783333	1090.27
	2	0.928571	0.928571	1030.52			2.1	0.783333	521.565
	2	1	1	891.313			2.1	0.75	747.949
	2	0.928571	0.928571	1029.39			2.1	0.8	537.401
	2	0.928571	0.928571	928.211			2.1	0.85	445.034
	2	1	0.928571	322.994			2.1	0.78	0
	2	0.928571	0.928571	521.71			2.1	0.73	0
	2	1	0.928571	738.626			2.1	0.78	0
	2	0.928571	0.928571	62.5744			2.1	0.73	0
	2	1	1	92.9141			2.1	0.8	275.42
	2	0.888889	0.888889	1090.27			2.1	0.8	180.643
	2.1	1	1	0			2.1	0.8	173.679
	2.1	1	1	0			2.1	0.8	43.7305
	2.1	1	1	0			2.1	0.8	1030.52
	2.1	1	1	0			2.1	0.8	891.313
	2.1	1	1	NA			2.1	0.8	1029.39
	2.1	1	1	-6.31566			2.1	0.8	928.211
	2.1	1	1	468.431			2.1	0.8	322.994
	2.1	1	1	-1.56637			2.1	0.783333	521.71
	2.1	1	1	NA			2.1	0.783333	738.626
	2.1	0.928571	0.928571	684.146			2.1	0.8	62.5744
	2.1	0.928571	0.928571	886.607			2.2	0.78	0
	2.1	0.928571	0.928571	769.704			2.2	0.78	0
	2.1	1	0.928571	521.565			2.2	0.78	0
	2.1	0.928571	0.928571	747.949			2.2	0.78	0
	2.1	0.923077	0.846154	537.401			2.2	0.78	-6.31566
	2.1	0.928571	0.928571	445.034			2.2	0.8	468.431
	2.1	1	1	0			2.2	0.78	-1.56637
	2.1	1	1	0			2.2	0.783333	92.9141
	2.1	1	1	0			2.2	0.75	684.146
	2.1	1	1	0			2.2	0.8	886.607
	2.1	1	1	275.42			2.2	0.8	769.704
	2.1	1	1	180.643			2.2	0.783333	1090.27
	2.1	0.928571	0.928571	173.679			2.2	0.783333	521.565
	2.1	1	1	43.7305			2.2	0.75	747.949
	2.1	0.928571	0.928571	1030.52			2.2	0.8	537.401
	2.1	1	1	891.313			2.2	0.85	445.034
	2.1	0.928571	0.928571	1029.39			2.2	0.78	0
	2.1	0.928571	0.928571	928.211			2.2	0.73	0
	2.1	1	0.928571	322.994			2.2	0.78	0
	2.1	0.928571	0.928571	521.71			2.2	0.73	0
	2.1	1	0.928571	738.626			2.2	0.8	275.42
	2.1	0.928571	0.928571	62.5744			2.2	0.8	180.643
	2.1	1	1	92.9141			2.2	0.8	173.679
	2.1	0.888889	0.888889	1090.27			2.2	0.8	43.7305
	2.2	1	1	0			2.2	0.8	1030.52
	2.2	1	1	0			2.2	0.8	891.313
	2.2	1	1	0			2.2	0.8	1029.39
	2.2	1	1	0			2.2	0.8	928.211
	2.2	1	1	NA			2.2	0.8	322.994
	2.2	1	1	-6.31566			2.2	0.783333	521.71
	2.2	1	1	468.431			2.2	0.783333	738.626
	2.2	1	1	-1.56637			2.2	0.8	62.5744
	2.2	1	1	NA			2.3	0.78	0
	2.2	0.928571	0.928571	684.146			2.3	0.78	0
	2.2	0.928571	0.928571	886.607			2.3	0.78	0
	2.2	0.928571	0.928571	769.704			2.3	0.78	0
	2.2	1	0.928571	521.565			2.3	0.78	-6.31566
	2.2	0.928571	0.928571	747.949			2.3	0.8	468.431
	2.2	0.923077	0.846154	537.401			2.3	0.78	-1.56637
	2.2	0.928571	0.928571	445.034			2.3	0.783333	92.9141
	2.2	1	1	0			2.3	0.75	684.146
	2.2	1	1	0			2.3	0.8	886.607
	2.2	1	1	0			2.3	0.8	769.704
	2.2	1	1	0			2.3	0.783333	1090.27
	2.2	1	1	275.42			2.3	0.783333	521.565
	2.2	1	1	180.643			2.3	0.75	747.949
	2.2	0.928571	0.928571	173.679			2.3	0.8	537.401
	2.2	1	1	43.7305			2.3	0.85	445.034
	2.2	0.928571	0.928571	1030.52			2.3	0.78	0
	2.2	1	1	891.313			2.3	0.73	0
	2.2	0.928571	0.928571	1029.39			2.3	0.78	0
	2.2	0.928571	0.928571	928.211			2.3	0.73	0
	2.2	1	0.928571	322.994			2.3	0.8	275.42
	2.2	0.928571	0.928571	521.71			2.3	0.8	180.643
	2.2	1	0.928571	738.626			2.3	0.8	173.679
	2.2	0.928571	0.928571	62.5744			2.3	0.8	43.7305
	2.2	1	1	92.9141			2.3	0.8	1030.52
	2.2	0.888889	0.888889	1090.27			2.3	0.8	891.313
	2.3	1	1	0			2.3	0.8	1029.39
	2.3	1	1	0			2.3	0.8	928.211
	2.3	1	1	0			2.3	0.8	322.994
	2.3	1	1	0			2.3	0.783333	521.71
	2.3	1	1	NA			2.3	0.783333	738.626
	2.3	1	1	-6.31566			2.3	0.8	62.5744
	2.3	1	1	468.431			2.4	0.78	0
	2.3	1	1	-1.56637			2.4	0.78	0
	2.3	1	1	NA			2.4	0.78	0
	2.3	0.928571	0.928571	684.146			2.4	0.78	0
	2.3	0.928571	0.928571	886.607			2.4	0.78	-6.31566
	2.3	0.928571	0.928571	769.704			2.4	0.8	468.431
	2.3	1	0.928571	521.565			2.4	0.78	-1.56637
	2.3	0.928571	0.928571	747.949			2.4	0.783333	92.9141
	2.3	0.923077	0.846154	537.401			2.4	0.75	684.146
	2.3	0.928571	0.928571	445.034			2.4	0.8	886.607
	2.3	1	1	0			2.4	0.8	769.704
	2.3	1	1	0			2.4	0.783333	1090.27
	2.3	1	1	0			2.4	0.783333	521.565
	2.3	1	1	0			2.4	0.75	747.949
	2.3	1	1	275.42			2.4	0.8	537.401
	2.3	1	1	180.643			2.4	0.85	445.034
	2.3	0.928571	0.928571	173.679			2.4	0.78	0
	2.3	1	1	43.7305			2.4	0.73	0
	2.3	0.928571	0.928571	1030.52			2.4	0.78	0
	2.3	1	1	891.313			2.4	0.73	0
	2.3	0.928571	0.928571	1029.39			2.4	0.8	275.42
	2.3	0.928571	0.928571	928.211			2.4	0.8	180.643
	2.3	1	0.928571	322.994			2.4	0.8	173.679
	2.3	0.928571	0.928571	521.71			2.4	0.8	43.7305
	2.3	1	0.928571	738.626			2.4	0.8	1030.52
	2.3	0.928571	0.928571	62.5744			2.4	0.8	891.313
	2.3	1	1	92.9141			2.4	0.8	1029.39
	2.3	0.888889	0.888889	1090.27			2.4	0.8	928.211
	2.4	1	1	0			2.4	0.8	322.994
	2.4	1	1	0			2.4	0.783333	521.71
	2.4	1	1	0			2.4	0.783333	738.626
	2.4	1	1	0			2.4	0.8	62.5744
	2.4	1	1	NA			2.5	0.78	0
	2.4	1	1	-6.31566			2.5	0.78	0
	2.4	1	1	468.431			2.5	0.78	0
	2.4	1	1	-1.56637			2.5	0.78	0
	2.4	1	1	NA			2.5	0.78	-6.31566
	2.4	0.928571	0.928571	684.146			2.5	0.78	468.431
	2.4	0.928571	0.928571	886.607			2.5	0.78	-1.56637
	2.4	0.928571	0.928571	769.704			2.5	0.783333	92.9141
	2.4	1	0.928571	521.565			2.5	0.75	684.146
	2.4	0.928571	0.928571	747.949			2.5	0.8	886.607
	2.4	0.923077	0.846154	537.401			2.5	0.8	769.704
	2.4	0.928571	0.928571	445.034			2.5	0.783333	1090.27
	2.4	1	1	0			2.5	0.783333	521.565
	2.4	1	1	0			2.5	0.75	747.949
	2.4	1	1	0			2.5	0.8	537.401
	2.4	1	1	0			2.5	0.85	445.034
	2.4	1	1	275.42			2.5	0.78	0
	2.4	1	1	180.643			2.5	0.73	0
	2.4	0.928571	0.928571	173.679			2.5	0.78	0
	2.4	1	1	43.7305			2.5	0.73	0
	2.4	0.928571	0.928571	1030.52			2.5	0.8	275.42
	2.4	1	0.928571	891.313			2.5	0.8	180.643
	2.4	0.928571	0.928571	1029.39			2.5	0.8	173.679
	2.4	0.928571	0.928571	928.211			2.5	0.8	43.7305
	2.4	1	0.928571	322.994			2.5	0.8	1030.52
	2.4	0.928571	0.928571	521.71			2.5	0.8	891.313
	2.4	0.928571	0.928571	738.626			2.5	0.8	1029.39
	2.4	0.928571	0.928571	62.5744			2.5	0.8	928.211
	2.4	1	1	92.9141			2.5	0.8	322.994
	2.4	0.888889	0.888889	1090.27			2.5	0.783333	521.71
	2.5	1	1	0			2.5	0.783333	738.626
	2.5	1	1	0			2.5	0.8	62.5744
	2.5	1	1	0			2.6	0.78	0
	2.5	1	1	0			2.6	0.78	0
	2.5	1	1	NA			2.6	0.78	0
	2.5	1	1	-6.31566			2.6	0.78	0
	2.5	1	1	468.431			2.6	0.78	-6.31566
	2.5	1	1	-1.56637			2.6	0.78	468.431
	2.5	1	1	NA			2.6	0.78	-1.56637
	2.5	0.928571	0.928571	684.146			2.6	0.783333	92.9141
	2.5	0.928571	0.928571	886.607			2.6	0.75	684.146
	2.5	0.928571	0.928571	769.704			2.6	0.8	886.607
	2.5	1	0.928571	521.565			2.6	0.8	769.704
	2.5	0.928571	0.928571	747.949			2.6	0.783333	1090.27
	2.5	0.923077	0.846154	537.401			2.6	0.783333	521.565
	2.5	0.928571	0.928571	445.034			2.6	0.75	747.949
	2.5	1	1	0			2.6	0.8	537.401
	2.5	1	1	0			2.6	0.85	445.034
	2.5	1	1	0			2.6	0.78	0
	2.5	1	1	0			2.6	0.73	0
	2.5	1	1	275.42			2.6	0.78	0
	2.5	1	1	180.643			2.6	0.73	0
	2.5	0.928571	0.928571	173.679			2.6	0.8	275.42
	2.5	1	1	43.7305			2.6	0.8	180.643
	2.5	0.928571	0.928571	1030.52			2.6	0.8	173.679
	2.5	1	0.928571	891.313			2.6	0.8	43.7305
	2.5	0.928571	0.928571	1029.39			2.6	0.8	1030.52
	2.5	0.928571	0.928571	928.211			2.6	0.8	891.313
	2.5	1	0.928571	322.994			2.6	0.8	1029.39
	2.5	0.928571	0.928571	521.71			2.6	0.8	928.211
	2.5	0.928571	0.928571	738.626			2.6	0.8	322.994
	2.5	0.928571	0.928571	62.5744			2.6	0.783333	521.71
	2.5	1	1	92.9141			2.6	0.783333	738.626
	2.5	0.888889	0.888889	1090.27			2.6	0.8	62.5744
	2.6	1	1	0			2.7	0.78	0
	2.6	1	1	0			2.7	0.78	0
	2.6	1	1	0			2.7	0.78	0
	2.6	1	1	0			2.7	0.78	0
	2.6	1	1	NA			2.7	0.78	-6.31566
	2.6	1	1	-6.31566			2.7	0.78	468.431
	2.6	1	1	468.431			2.7	0.78	-1.56637
	2.6	1	1	-1.56637			2.7	0.783333	92.9141
	2.6	1	1	NA			2.7	0.75	684.146
	2.6	0.928571	0.928571	684.146			2.7	0.8	886.607
	2.6	0.928571	0.928571	886.607			2.7	0.8	769.704
	2.6	0.928571	0.928571	769.704			2.7	0.783333	1090.27
	2.6	1	0.928571	521.565			2.7	0.783333	521.565
	2.6	0.928571	0.928571	747.949			2.7	0.75	747.949
	2.6	0.923077	0.846154	537.401			2.7	0.8	537.401
	2.6	0.928571	0.928571	445.034			2.7	0.85	445.034
	2.6	1	1	0			2.7	0.78	0
	2.6	1	1	0			2.7	0.73	0
	2.6	1	1	0			2.7	0.78	0
	2.6	1	1	0			2.7	0.73	0
	2.6	1	1	275.42			2.7	0.8	275.42
	2.6	1	1	180.643			2.7	0.8	180.643
	2.6	0.928571	0.928571	173.679			2.7	0.8	173.679
	2.6	1	1	43.7305			2.7	0.8	43.7305
	2.6	0.928571	0.928571	1030.52			2.7	0.8	1030.52
	2.6	1	0.928571	891.313			2.7	0.8	891.313
	2.6	0.928571	0.928571	1029.39			2.7	0.8	1029.39
	2.6	0.928571	0.928571	928.211			2.7	0.8	928.211
	2.6	1	0.928571	322.994			2.7	0.8	322.994
	2.6	0.928571	0.928571	521.71			2.7	0.783333	521.71
	2.6	0.928571	0.928571	738.626			2.7	0.783333	738.626
	2.6	0.928571	0.928571	62.5744			2.7	0.8	62.5744
	2.6	1	1	92.9141			2.8	0.78	0
	2.6	0.888889	0.888889	1090.27			2.8	0.78	0
	2.7	1	1	0			2.8	0.78	0
	2.7	1	1	0			2.8	0.78	0
	2.7	1	1	0			2.8	0.78	-6.31566
	2.7	1	1	0			2.8	0.78	468.431
	2.7	1	1	NA			2.8	0.78	-1.56637
	2.7	1	1	-6.31566			2.8	0.783333	92.9141
	2.7	1	1	468.431			2.8	0.75	684.146
	2.7	1	1	-1.56637			2.8	0.8	886.607
	2.7	1	1	NA			2.8	0.8	769.704
	2.7	0.928571	0.928571	684.146			2.8	0.783333	1090.27
	2.7	0.928571	0.928571	886.607			2.8	0.783333	521.565
	2.7	0.928571	0.928571	769.704			2.8	0.75	747.949
	2.7	1	0.928571	521.565			2.8	0.8	537.401
	2.7	0.928571	0.928571	747.949			2.8	0.85	445.034
	2.7	0.923077	0.846154	537.401			2.8	0.78	0
	2.7	0.928571	0.928571	445.034			2.8	0.73	0
	2.7	1	1	0			2.8	0.78	0
	2.7	1	1	0			2.8	0.73	0
	2.7	1	1	0			2.8	0.8	275.42
	2.7	1	1	0			2.8	0.8	180.643
	2.7	1	1	275.42			2.8	0.8	173.679
	2.7	1	1	180.643			2.8	0.8	43.7305
	2.7	0.928571	0.928571	173.679			2.8	0.8	1030.52
	2.7	1	1	43.7305			2.8	0.8	891.313
	2.7	0.928571	0.928571	1030.52			2.8	0.8	1029.39
	2.7	1	0.928571	891.313			2.8	0.8	928.211
	2.7	0.928571	0.928571	1029.39			2.8	0.8	322.994
	2.7	0.928571	0.928571	928.211			2.8	0.783333	521.71
	2.7	1	0.928571	322.994			2.8	0.783333	738.626
	2.7	0.928571	0.928571	521.71			2.8	0.8	62.5744
	2.7	0.928571	0.928571	738.626			2.9	0.78	0
	2.7	0.928571	0.928571	62.5744			2.9	0.78	0
	2.7	1	1	92.9141			2.9	0.78	0
	2.7	0.888889	0.888889	1090.27			2.9	0.78	0
	2.8	1	1	0			2.9	0.78	-6.31566
	2.8	1	1	0			2.9	0.78	468.431
	2.8	1	1	0			2.9	0.78	-1.56637
	2.8	1	1	0			2.9	0.783333	92.9141
	2.8	1	1	NA			2.9	0.75	684.146
	2.8	1	1	-6.31566			2.9	0.8	886.607
	2.8	1	1	468.431			2.9	0.8	769.704
	2.8	1	1	-1.56637			2.9	0.783333	1090.27
	2.8	1	1	NA			2.9	0.783333	521.565
	2.8	0.928571	0.928571	684.146			2.9	0.75	747.949
	2.8	0.928571	0.928571	886.607			2.9	0.8	537.401
	2.8	0.928571	0.928571	769.704			2.9	0.85	445.034
	2.8	1	0.928571	521.565			2.9	0.78	0
	2.8	0.928571	0.928571	747.949			2.9	0.73	0
	2.8	0.923077	0.846154	537.401			2.9	0.78	0
	2.8	0.928571	0.928571	445.034			2.9	0.73	0
	2.8	1	1	0			2.9	0.8	275.42
	2.8	1	1	0			2.9	0.8	180.643
	2.8	1	1	0			2.9	0.8	173.679
	2.8	1	1	0			2.9	0.8	43.7305
	2.8	1	1	275.42			2.9	0.8	1030.52
	2.8	1	1	180.643			2.9	0.8	891.313
	2.8	0.928571	0.928571	173.679			2.9	0.8	1029.39
	2.8	1	1	43.7305			2.9	0.8	928.211
	2.8	0.928571	0.928571	1030.52			2.9	0.8	322.994
	2.8	1	0.928571	891.313			2.9	0.783333	521.71
	2.8	0.928571	0.928571	1029.39			2.9	0.783333	738.626
	2.8	0.928571	0.928571	928.211			2.9	0.8	62.5744
	2.8	1	0.928571	322.994			3	0.78	0
	2.8	0.928571	0.928571	521.71			3	0.78	0
	2.8	0.928571	0.928571	738.626			3	0.78	0
	2.8	0.928571	0.928571	62.5744			3	0.78	0
	2.8	1	1	92.9141			3	0.78	-6.31566
	2.8	0.888889	0.888889	1090.27			3	0.78	468.431
	2.9	1	1	0			3	0.78	-1.56637
	2.9	1	1	0			3	0.783333	92.9141
	2.9	1	1	0			3	0.75	684.146
	2.9	1	1	0			3	0.8	886.607
	2.9	1	1	NA			3	0.8	769.704
	2.9	1	1	-6.31566			3	0.783333	1090.27
	2.9	1	1	468.431			3	0.783333	521.565
	2.9	1	1	-1.56637			3	0.75	747.949
	2.9	1	1	NA			3	0.8	537.401
	2.9	0.928571	0.928571	684.146			3	0.85	445.034
	2.9	0.928571	0.928571	886.607			3	0.78	0
	2.9	0.928571	0.928571	769.704			3	0.73	0
	2.9	1	0.928571	521.565			3	0.78	0
	2.9	0.928571	0.928571	747.949			3	0.73	0
	2.9	0.923077	0.846154	537.401			3	0.8	275.42
	2.9	0.928571	0.928571	445.034			3	0.8	180.643
	2.9	1	1	0			3	0.8	173.679
	2.9	1	1	0			3	0.8	43.7305
	2.9	1	1	0			3	0.8	1030.52
	2.9	1	1	0			3	0.8	891.313
	2.9	1	1	275.42			3	0.8	1029.39
	2.9	1	1	180.643			3	0.8	928.211
	2.9	0.928571	0.928571	173.679			3	0.8	322.994
	2.9	1	1	43.7305			3	0.783333	521.71
	2.9	0.928571	0.928571	1030.52			3	0.783333	738.626
	2.9	1	0.928571	891.313			3	0.8	62.5744
	2.9	0.928571	0.928571	1029.39			3.1	0.78	0
	2.9	0.928571	0.928571	928.211			3.1	0.78	0
	2.9	1	0.928571	322.994			3.1	0.78	0
	2.9	0.928571	0.928571	521.71			3.1	0.78	0
	2.9	0.928571	0.928571	738.626			3.1	0.78	-6.31566
	2.9	0.928571	0.928571	62.5744			3.1	0.78	468.431
	2.9	1	1	92.9141			3.1	0.78	-1.56637
	2.9	0.888889	0.888889	1090.27			3.1	0.783333	92.9141
	3	1	1	0			3.1	0.75	684.146
	3	1	1	0			3.1	0.8	886.607
	3	1	1	0			3.1	0.8	769.704
	3	1	1	0			3.1	0.783333	1090.27
	3	1	1	NA			3.1	0.783333	521.565
	3	1	1	-6.31566			3.1	0.75	747.949
	3	1	1	468.431			3.1	0.8	537.401
	3	1	1	-1.56637			3.1	0.85	445.034
	3	1	1	NA			3.1	0.78	0
	3	0.928571	0.928571	684.146			3.1	0.73	0
	3	0.928571	0.928571	886.607			3.1	0.78	0
	3	0.928571	0.928571	769.704			3.1	0.73	0
	3	1	0.928571	521.565			3.1	0.8	275.42
	3	0.928571	0.928571	747.949			3.1	0.8	180.643
	3	0.923077	0.846154	537.401			3.1	0.8	173.679
	3	0.928571	0.928571	445.034			3.1	0.8	43.7305
	3	1	1	0			3.1	0.8	1030.52
	3	1	1	0			3.1	0.8	891.313
	3	1	1	0			3.1	0.8	1029.39
	3	1	1	0			3.1	0.8	928.211
	3	1	1	275.42			3.1	0.8	322.994
	3	1	1	180.643			3.1	0.783333	521.71
	3	0.928571	0.928571	173.679			3.1	0.783333	738.626
	3	1	1	43.7305			3.1	0.8	62.5744
	3	0.928571	0.928571	1030.52			3.2	0.78	0
	3	1	0.928571	891.313			3.2	0.78	0
	3	0.928571	0.928571	1029.39			3.2	0.78	0
	3	0.928571	0.928571	928.211			3.2	0.78	0
	3	1	0.928571	322.994			3.2	0.78	-6.31566
	3	0.928571	0.928571	521.71			3.2	0.78	468.431
	3	0.928571	0.928571	738.626			3.2	0.78	-1.56637
	3	0.928571	0.928571	62.5744			3.2	0.783333	92.9141
	3	1	1	92.9141			3.2	0.75	684.146
	3	0.888889	0.888889	1090.27			3.2	0.8	886.607
	3.1	1	1	0			3.2	0.8	769.704
	3.1	1	1	0			3.2	0.783333	1090.27
	3.1	1	1	0			3.2	0.783333	521.565
	3.1	1	1	0			3.2	0.75	747.949
	3.1	1	1	NA			3.2	0.8	537.401
	3.1	1	1	-6.31566			3.2	0.85	445.034
	3.1	1	1	468.431			3.2	0.78	0
	3.1	1	1	-1.56637			3.2	0.73	0
	3.1	1	1	NA			3.2	0.78	0
	3.1	0.928571	0.928571	684.146			3.2	0.73	0
	3.1	0.928571	0.928571	886.607			3.2	0.8	275.42
	3.1	0.928571	0.928571	769.704			3.2	0.8	180.643
	3.1	1	0.928571	521.565			3.2	0.8	173.679
	3.1	0.928571	0.928571	747.949			3.2	0.8	43.7305
	3.1	0.923077	0.846154	537.401			3.2	0.8	1030.52
	3.1	0.928571	0.928571	445.034			3.2	0.8	891.313
	3.1	1	1	0			3.2	0.8	1029.39
	3.1	1	1	0			3.2	0.8	928.211
	3.1	1	1	0			3.2	0.8	322.994
	3.1	1	1	0			3.2	0.783333	521.71
	3.1	1	1	275.42			3.2	0.783333	738.626
	3.1	1	1	180.643			3.2	0.8	62.5744
	3.1	0.928571	0.928571	173.679			3.3	0.78	0
	3.1	1	1	43.7305			3.3	0.78	0
	3.1	0.928571	0.928571	1030.52			3.3	0.78	0
	3.1	1	0.928571	891.313			3.3	0.78	0
	3.1	0.928571	0.928571	1029.39			3.3	0.78	-6.31566
	3.1	0.928571	0.928571	928.211			3.3	0.78	468.431
	3.1	1	0.928571	322.994			3.3	0.78	-1.56637
	3.1	0.928571	0.928571	521.71			3.3	0.783333	92.9141
	3.1	0.928571	0.928571	738.626			3.3	0.75	684.146
	3.1	0.928571	0.928571	62.5744			3.3	0.8	886.607
	3.1	1	1	92.9141			3.3	0.8	769.704
	3.1	0.888889	0.888889	1090.27			3.3	0.783333	1090.27
	3.2	1	1	0			3.3	0.783333	521.565
	3.2	1	1	0			3.3	0.75	747.949
	3.2	1	1	0			3.3	0.8	537.401
	3.2	1	1	0			3.3	0.85	445.034
	3.2	1	1	NA			3.3	0.78	0
	3.2	1	1	-6.31566			3.3	0.73	0
	3.2	1	1	468.431			3.3	0.78	0
	3.2	1	1	-1.56637			3.3	0.73	0
	3.2	1	1	NA			3.3	0.8	275.42
	3.2	0.928571	0.928571	684.146			3.3	0.8	180.643
	3.2	0.928571	0.928571	886.607			3.3	0.8	173.679
	3.2	0.928571	0.928571	769.704			3.3	0.8	43.7305
	3.2	1	0.928571	521.565			3.3	0.8	1030.52
	3.2	0.928571	0.928571	747.949			3.3	0.8	891.313
	3.2	0.923077	0.846154	537.401			3.3	0.8	1029.39
	3.2	0.928571	0.928571	445.034			3.3	0.8	928.211
	3.2	1	1	0			3.3	0.8	322.994
	3.2	1	1	0			3.3	0.783333	521.71
	3.2	1	1	0			3.3	0.783333	738.626
	3.2	1	1	0			3.3	0.8	62.5744
	3.2	1	1	275.42			3.4	0.78	0
	3.2	1	1	180.643			3.4	0.78	0
	3.2	0.928571	0.928571	173.679			3.4	0.78	0
	3.2	1	1	43.7305			3.4	0.78	0
	3.2	0.928571	0.928571	1030.52			3.4	0.78	-6.31566
	3.2	1	0.928571	891.313			3.4	0.78	468.431
	3.2	0.928571	0.928571	1029.39			3.4	0.78	-1.56637
	3.2	0.928571	0.928571	928.211			3.4	0.783333	92.9141
	3.2	1	0.928571	322.994			3.4	0.75	684.146
	3.2	0.928571	0.928571	521.71			3.4	0.8	886.607
	3.2	0.928571	0.928571	738.626			3.4	0.8	769.704
	3.2	0.928571	0.928571	62.5744			3.4	0.783333	1090.27
	3.2	1	1	92.9141			3.4	0.783333	521.565
	3.2	0.888889	0.888889	1090.27			3.4	0.75	747.949
	3.3	1	1	0			3.4	0.8	537.401
	3.3	1	1	0			3.4	0.85	445.034
	3.3	1	1	0			3.4	0.78	0
	3.3	1	1	0			3.4	0.73	0
	3.3	1	1	NA			3.4	0.78	0
	3.3	1	1	-6.31566			3.4	0.73	0
	3.3	1	1	468.431			3.4	0.8	275.42
	3.3	1	1	-1.56637			3.4	0.8	180.643
	3.3	1	1	NA			3.4	0.8	173.679
	3.3	0.928571	0.928571	684.146			3.4	0.8	43.7305
	3.3	0.928571	0.928571	886.607			3.4	0.8	1030.52
	3.3	0.928571	0.928571	769.704			3.4	0.8	891.313
	3.3	1	0.928571	521.565			3.4	0.8	1029.39
	3.3	0.928571	0.928571	747.949			3.4	0.8	928.211
	3.3	0.923077	0.846154	537.401			3.4	0.8	322.994
	3.3	0.928571	0.928571	445.034			3.4	0.783333	521.71
	3.3	1	1	0			3.4	0.783333	738.626
	3.3	1	1	0			3.4	0.8	62.5744
	3.3	1	1	0			3.5	0.78	0
	3.3	1	1	0			3.5	0.78	0
	3.3	1	1	275.42			3.5	0.78	0
	3.3	1	1	180.643			3.5	0.78	0
	3.3	0.928571	0.928571	173.679			3.5	0.78	-6.31566
	3.3	1	1	43.7305			3.5	0.78	468.431
	3.3	0.928571	0.928571	1030.52			3.5	0.78	-1.56637
	3.3	1	0.928571	891.313			3.5	0.783333	92.9141
	3.3	0.928571	0.928571	1029.39			3.5	0.75	684.146
	3.3	0.928571	0.928571	928.211			3.5	0.8	886.607
	3.3	1	0.928571	322.994			3.5	0.8	769.704
	3.3	0.928571	0.928571	521.71			3.5	0.783333	1090.27
	3.3	0.928571	0.928571	738.626			3.5	0.783333	521.565
	3.3	0.928571	0.928571	62.5744			3.5	0.75	747.949
	3.3	1	1	92.9141			3.5	0.8	537.401
	3.3	0.888889	0.888889	1090.27			3.5	0.85	445.034
	3.4	1	1	0			3.5	0.78	0
	3.4	1	1	0			3.5	0.73	0
	3.4	1	1	0			3.5	0.78	0
	3.4	1	1	0			3.5	0.73	0
	3.4	1	1	NA			3.5	0.8	275.42
	3.4	1	1	-6.31566			3.5	0.8	180.643
	3.4	1	1	468.431			3.5	0.8	173.679
	3.4	1	1	-1.56637			3.5	0.8	43.7305
	3.4	1	1	NA			3.5	0.8	1030.52
	3.4	0.928571	0.928571	684.146			3.5	0.8	891.313
	3.4	0.928571	0.928571	886.607			3.5	0.8	1029.39
	3.4	0.928571	0.928571	769.704			3.5	0.8	928.211
	3.4	1	0.928571	521.565			3.5	0.8	322.994
	3.4	0.928571	0.928571	747.949			3.5	0.783333	521.71
	3.4	0.923077	0.846154	537.401			3.5	0.783333	738.626
	3.4	0.928571	0.928571	445.034			3.5	0.8	62.5744
	3.4	1	1	0			3.6	0.78	0
	3.4	1	1	0			3.6	0.78	0
	3.4	1	1	0			3.6	0.78	0
	3.4	1	1	0			3.6	0.78	0
	3.4	1	1	275.42			3.6	0.78	-6.31566
	3.4	1	1	180.643			3.6	0.78	468.431
	3.4	0.928571	0.928571	173.679			3.6	0.78	-1.56637
	3.4	1	1	43.7305			3.6	0.783333	92.9141
	3.4	0.928571	0.928571	1030.52			3.6	0.75	684.146
	3.4	1	0.928571	891.313			3.6	0.8	886.607
	3.4	0.928571	0.928571	1029.39			3.6	0.8	769.704
	3.4	0.928571	0.928571	928.211			3.6	0.783333	1090.27
	3.4	1	0.928571	322.994			3.6	0.783333	521.565
	3.4	0.928571	0.928571	521.71			3.6	0.75	747.949
	3.4	0.928571	0.928571	738.626			3.6	0.8	537.401
	3.4	0.928571	0.928571	62.5744			3.6	0.85	445.034
	3.4	1	1	92.9141			3.6	0.78	0
	3.4	0.888889	0.888889	1090.27			3.6	0.73	0
	3.5	1	1	0			3.6	0.78	0
	3.5	1	1	0			3.6	0.73	0
	3.5	1	1	0			3.6	0.8	275.42
	3.5	1	1	0			3.6	0.8	180.643
	3.5	1	1	NA			3.6	0.8	173.679
	3.5	1	1	-6.31566			3.6	0.8	43.7305
	3.5	1	1	468.431			3.6	0.8	1030.52
	3.5	1	1	-1.56637			3.6	0.8	891.313
	3.5	1	1	NA			3.6	0.8	1029.39
	3.5	0.928571	0.928571	684.146			3.6	0.8	928.211
	3.5	0.928571	0.928571	886.607			3.6	0.8	322.994
	3.5	0.928571	0.928571	769.704			3.6	0.783333	521.71
	3.5	1	0.928571	521.565			3.6	0.783333	738.626
	3.5	0.928571	0.928571	747.949			3.6	0.8	62.5744
	3.5	0.923077	0.846154	537.401			3.7	0.78	0
	3.5	0.928571	0.928571	445.034			3.7	0.78	0
	3.5	1	1	0			3.7	0.78	0
	3.5	1	1	0			3.7	0.78	0
	3.5	1	1	0			3.7	0.78	-6.31566
	3.5	1	1	0			3.7	0.78	468.431
	3.5	1	1	275.42			3.7	0.78	-1.56637
	3.5	1	1	180.643			3.7	0.783333	92.9141
	3.5	0.928571	0.928571	173.679			3.7	0.75	684.146
	3.5	1	1	43.7305			3.7	0.8	886.607
	3.5	0.928571	0.928571	1030.52			3.7	0.8	769.704
	3.5	1	0.928571	891.313			3.7	0.783333	1090.27
	3.5	0.928571	0.928571	1029.39			3.7	0.783333	521.565
	3.5	0.928571	0.928571	928.211			3.7	0.75	747.949
	3.5	1	0.928571	322.994			3.7	0.8	537.401
	3.5	0.928571	0.928571	521.71			3.7	0.85	445.034
	3.5	0.928571	0.928571	738.626			3.7	0.78	0
	3.5	0.928571	0.928571	62.5744			3.7	0.73	0
	3.5	1	1	92.9141			3.7	0.78	0
	3.5	0.888889	0.888889	1090.27			3.7	0.73	0
	3.6	1	1	0			3.7	0.8	275.42
	3.6	1	1	0			3.7	0.8	180.643
	3.6	1	1	0			3.7	0.8	173.679
	3.6	1	1	0			3.7	0.8	43.7305
	3.6	1	1	NA			3.7	0.8	1030.52
	3.6	1	1	-6.31566			3.7	0.8	891.313
	3.6	1	1	468.431			3.7	0.8	1029.39
	3.6	1	1	-1.56637			3.7	0.8	928.211
	3.6	1	1	NA			3.7	0.8	322.994
	3.6	0.928571	0.928571	684.146			3.7	0.783333	521.71
	3.6	0.928571	0.928571	886.607			3.7	0.783333	738.626
	3.6	0.928571	0.928571	769.704			3.7	0.8	62.5744
	3.6	0.928571	0.928571	521.565			3.8	0.78	0
	3.6	0.928571	0.928571	747.949			3.8	0.78	0
	3.6	0.923077	0.846154	537.401			3.8	0.78	0
	3.6	0.928571	0.928571	445.034			3.8	0.78	0
	3.6	1	1	0			3.8	0.78	-6.31566
	3.6	1	1	0			3.8	0.78	468.431
	3.6	1	1	0			3.8	0.78	-1.56637
	3.6	1	1	0			3.8	0.783333	92.9141
	3.6	1	1	275.42			3.8	0.75	684.146
	3.6	1	1	180.643			3.8	0.8	886.607
	3.6	0.928571	0.928571	173.679			3.8	0.8	769.704
	3.6	1	1	43.7305			3.8	0.783333	1090.27
	3.6	0.928571	0.928571	1030.52			3.8	0.783333	521.565
	3.6	0.928571	0.928571	891.313			3.8	0.75	747.949
	3.6	0.928571	0.928571	1029.39			3.8	0.8	537.401
	3.6	0.928571	0.928571	928.211			3.8	0.85	445.034
	3.6	0.928571	0.928571	322.994			3.8	0.78	0
	3.6	0.928571	0.928571	521.71			3.8	0.73	0
	3.6	0.928571	0.928571	738.626			3.8	0.78	0
	3.6	0.928571	0.928571	62.5744			3.8	0.73	0
	3.6	1	1	92.9141			3.8	0.8	275.42
	3.6	0.888889	0.888889	1090.27			3.8	0.8	180.643
	3.7	1	1	0			3.8	0.8	173.679
	3.7	1	1	0			3.8	0.8	43.7305
	3.7	1	1	0			3.8	0.8	1030.52
	3.7	1	1	0			3.8	0.8	891.313
	3.7	1	1	NA			3.8	0.8	1029.39
	3.7	1	1	-6.31566			3.8	0.8	928.211
	3.7	1	1	468.431			3.8	0.8	322.994
	3.7	1	1	-1.56637			3.8	0.783333	521.71
	3.7	1	1	NA			3.8	0.783333	738.626
	3.7	0.857143	0.857143	684.146			3.8	0.8	62.5744
	3.7	0.928571	0.928571	886.607			3.9	0.78	0
	3.7	0.928571	0.928571	769.704			3.9	0.78	0
	3.7	0.928571	0.928571	521.565			3.9	0.78	0
	3.7	0.928571	0.928571	747.949			3.9	0.78	0
	3.7	0.923077	0.846154	537.401			3.9	0.78	-6.31566
	3.7	0.928571	0.928571	445.034			3.9	0.78	468.431
	3.7	1	1	0			3.9	0.78	-1.56637
	3.7	1	1	0			3.9	0.783333	92.9141
	3.7	1	1	0			3.9	0.75	684.146
	3.7	1	1	0			3.9	0.8	886.607
	3.7	1	1	275.42			3.9	0.8	769.704
	3.7	1	1	180.643			3.9	0.783333	1090.27
	3.7	0.928571	0.928571	173.679			3.9	0.783333	521.565
	3.7	1	1	43.7305			3.9	0.75	747.949
	3.7	0.928571	0.928571	1030.52			3.9	0.8	537.401
	3.7	0.928571	0.857143	891.313			3.9	0.85	445.034
	3.7	0.928571	0.928571	1029.39			3.9	0.78	0
	3.7	0.928571	0.928571	928.211			3.9	0.73	0
	3.7	0.928571	0.928571	322.994			3.9	0.78	0
	3.7	0.928571	0.928571	521.71			3.9	0.73	0
	3.7	0.928571	0.928571	738.626			3.9	0.8	275.42
	3.7	0.928571	0.928571	62.5744			3.9	0.8	180.643
	3.7	1	1	92.9141			3.9	0.8	173.679
	3.7	0.888889	0.888889	1090.27			3.9	0.8	43.7305
	3.8	1	1	0			3.9	0.8	1030.52
	3.8	1	1	0			3.9	0.8	891.313
	3.8	1	1	0			3.9	0.8	1029.39
	3.8	1	1	0			3.9	0.8	928.211
	3.8	1	1	NA			3.9	0.8	322.994
	3.8	1	1	-6.31566			3.9	0.783333	521.71
	3.8	1	1	468.431			3.9	0.783333	738.626
	3.8	1	1	-1.56637			3.9	0.8	62.5744
	3.8	1	1	NA			4	0.78	0
	3.8	0.857143	0.857143	684.146			4	0.78	0
	3.8	0.928571	0.928571	886.607			4	0.78	0
	3.8	0.928571	0.928571	769.704			4	0.78	0
	3.8	0.928571	0.928571	521.565			4	0.78	-6.31566
	3.8	0.928571	0.928571	747.949			4	0.78	468.431
	3.8	0.923077	0.846154	537.401			4	0.78	-1.56637
	3.8	0.928571	0.928571	445.034			4	0.783333	92.9141
	3.8	1	1	0			4	0.75	684.146
	3.8	1	1	0			4	0.8	886.607
	3.8	1	1	0			4	0.8	769.704
	3.8	1	1	0			4	0.783333	1090.27
	3.8	1	1	275.42			4	0.783333	521.565
	3.8	1	1	180.643			4	0.75	747.949
	3.8	0.928571	0.928571	173.679			4	0.8	537.401
	3.8	1	1	43.7305			4	0.85	445.034
	3.8	0.928571	0.928571	1030.52			4	0.78	0
	3.8	0.928571	0.857143	891.313			4	0.73	0
	3.8	0.928571	0.928571	1029.39			4	0.78	0
	3.8	0.928571	0.928571	928.211			4	0.73	0
	3.8	0.928571	0.928571	322.994			4	0.8	275.42
	3.8	0.928571	0.928571	521.71			4	0.8	180.643
	3.8	0.928571	0.928571	738.626			4	0.8	173.679
	3.8	0.928571	0.928571	62.5744			4	0.8	43.7305
	3.8	1	1	92.9141			4	0.8	1030.52
	3.8	0.888889	0.888889	1090.27			4	0.8	891.313
	3.9	1	1	0			4	0.8	1029.39
	3.9	1	1	0			4	0.8	928.211
	3.9	1	1	0			4	0.7	322.994
	3.9	1	1	0			4	0.783333	521.71
	3.9	1	1	NA			4	0.783333	738.626
	3.9	1	1	-6.31566			4	0.78	62.5744
	3.9	1	1	468.431			4.1	0.78	0
	3.9	1	1	-1.56637			4.1	0.78	0
	3.9	1	1	NA			4.1	0.78	0
	3.9	0.857143	0.857143	684.146			4.1	0.78	0
	3.9	0.928571	0.928571	886.607			4.1	0.78	-6.31566
	3.9	0.928571	0.928571	769.704			4.1	0.78	468.431
	3.9	0.928571	0.928571	521.565			4.1	0.78	-1.56637
	3.9	0.928571	0.928571	747.949			4.1	0.783333	92.9141
	3.9	0.923077	0.846154	537.401			4.1	0.75	684.146
	3.9	0.928571	0.928571	445.034			4.1	0.8	886.607
	3.9	1	1	0			4.1	0.8	769.704
	3.9	1	1	0			4.1	0.783333	1090.27
	3.9	1	1	0			4.1	0.783333	521.565
	3.9	1	1	0			4.1	0.75	747.949
	3.9	1	1	275.42			4.1	0.8	537.401
	3.9	1	1	180.643			4.1	0.85	445.034
	3.9	0.928571	0.928571	173.679			4.1	0.78	0
	3.9	1	1	43.7305			4.1	0.73	0
	3.9	0.928571	0.928571	1030.52			4.1	0.78	0
	3.9	0.928571	0.857143	891.313			4.1	0.73	0
	3.9	0.928571	0.928571	1029.39			4.1	0.8	275.42
	3.9	0.928571	0.928571	928.211			4.1	0.8	180.643
	3.9	0.928571	0.928571	322.994			4.1	0.8	173.679
	3.9	0.928571	0.928571	521.71			4.1	0.8	43.7305
	3.9	0.928571	0.928571	738.626			4.1	0.8	1030.52
	3.9	0.928571	0.928571	62.5744			4.1	0.8	891.313
	3.9	1	1	92.9141			4.1	0.8	1029.39
	3.9	0.888889	0.888889	1090.27			4.1	0.8	928.211
	4	1	1	0			4.1	0.7	322.994
	4	1	1	0			4.1	0.783333	521.71
	4	1	1	0			4.1	0.783333	738.626
	4	1	1	0			4.1	0.78	62.5744
	4	1	1	NA			4.2	0.78	0
	4	1	1	-6.31566			4.2	0.78	0
	4	1	1	468.431			4.2	0.78	0
	4	1	1	-1.56637			4.2	0.78	0
	4	1	1	NA			4.2	0.78	-6.31566
	4	0.857143	0.857143	684.146			4.2	0.78	468.431
	4	0.928571	0.928571	886.607			4.2	0.78	-1.56637
	4	0.928571	0.928571	769.704			4.2	0.783333	92.9141
	4	0.928571	0.928571	521.565			4.2	0.75	684.146
	4	0.928571	0.928571	747.949			4.2	0.8	886.607
	4	0.923077	0.846154	537.401			4.2	0.8	769.704
	4	0.928571	0.928571	445.034			4.2	0.783333	1090.27
	4	1	1	0			4.2	0.783333	521.565
	4	1	1	0			4.2	0.75	747.949
	4	1	1	0			4.2	0.8	537.401
	4	1	1	0			4.2	0.85	445.034
	4	1	1	275.42			4.2	0.78	0
	4	1	1	180.643			4.2	0.73	0
	4	0.928571	0.928571	173.679			4.2	0.78	0
	4	1	1	43.7305			4.2	0.73	0
	4	0.928571	0.928571	1030.52			4.2	0.8	275.42
	4	0.928571	0.857143	891.313			4.2	0.8	180.643
	4	0.928571	0.928571	1029.39			4.2	0.8	173.679
	4	0.928571	0.928571	928.211			4.2	0.8	43.7305
	4	0.928571	0.928571	322.994			4.2	0.8	1030.52
	4	0.928571	0.928571	521.71			4.2	0.8	891.313
	4	0.928571	0.928571	738.626			4.2	0.8	1029.39
	4	0.928571	0.928571	62.5744			4.2	0.8	928.211
	4	1	1	92.9141			4.2	0.7	322.994
	4	0.888889	0.888889	1090.27			4.2	0.783333	521.71
	4.1	1	1	0			4.2	0.783333	738.626
	4.1	1	1	0			4.2	0.78	62.5744
	4.1	1	1	0			4.3	0.78	0
	4.1	1	1	0			4.3	0.78	0
	4.1	1	1	NA			4.3	0.78	0
	4.1	1	1	-6.31566			4.3	0.78	0
	4.1	1	1	468.431			4.3	0.78	-6.31566
	4.1	1	1	-1.56637			4.3	0.78	468.431
	4.1	1	1	NA			4.3	0.78	-1.56637
	4.1	0.857143	0.857143	684.146			4.3	0.783333	92.9141
	4.1	0.928571	0.928571	886.607			4.3	0.75	684.146
	4.1	0.928571	0.928571	769.704			4.3	0.8	886.607
	4.1	0.928571	0.928571	521.565			4.3	0.8	769.704
	4.1	0.928571	0.928571	747.949			4.3	0.783333	1090.27
	4.1	0.923077	0.846154	537.401			4.3	0.783333	521.565
	4.1	0.928571	0.928571	445.034			4.3	0.75	747.949
	4.1	1	1	0			4.3	0.8	537.401
	4.1	1	1	0			4.3	0.85	445.034
	4.1	1	1	0			4.3	0.78	0
	4.1	1	1	0			4.3	0.73	0
	4.1	1	1	275.42			4.3	0.78	0
	4.1	1	1	180.643			4.3	0.73	0
	4.1	0.928571	0.928571	173.679			4.3	0.8	275.42
	4.1	1	1	43.7305			4.3	0.8	180.643
	4.1	0.928571	0.928571	1030.52			4.3	0.8	173.679
	4.1	0.928571	0.857143	891.313			4.3	0.8	43.7305
	4.1	0.928571	0.928571	1029.39			4.3	0.8	1030.52
	4.1	0.928571	0.928571	928.211			4.3	0.8	891.313
	4.1	0.928571	0.928571	322.994			4.3	0.8	1029.39
	4.1	0.928571	0.928571	521.71			4.3	0.8	928.211
	4.1	0.928571	0.928571	738.626			4.3	0.7	322.994
	4.1	0.928571	0.928571	62.5744			4.3	0.783333	521.71
	4.1	1	1	92.9141			4.3	0.783333	738.626
	4.1	0.888889	0.888889	1090.27			4.3	0.78	62.5744
	4.2	1	1	0			4.4	0.78	0
	4.2	1	1	0			4.4	0.78	0
	4.2	1	1	0			4.4	0.78	0
	4.2	1	1	0			4.4	0.78	0
	4.2	1	1	NA			4.4	0.78	-6.31566
	4.2	1	1	-6.31566			4.4	0.78	468.431
	4.2	1	1	468.431			4.4	0.78	-1.56637
	4.2	1	1	-1.56637			4.4	0.783333	92.9141
	4.2	1	1	NA			4.4	0.75	684.146
	4.2	0.857143	0.857143	684.146			4.4	0.8	886.607
	4.2	0.928571	0.928571	886.607			4.4	0.8	769.704
	4.2	0.928571	0.928571	769.704			4.4	0.783333	1090.27
	4.2	0.928571	0.928571	521.565			4.4	0.783333	521.565
	4.2	0.928571	0.928571	747.949			4.4	0.75	747.949
	4.2	0.923077	0.846154	537.401			4.4	0.8	537.401
	4.2	0.928571	0.928571	445.034			4.4	0.85	445.034
	4.2	1	1	0			4.4	0.763333	0
	4.2	1	1	0			4.4	0.73	0
	4.2	1	1	0			4.4	0.78	0
	4.2	1	1	0			4.4	0.73	0
	4.2	1	1	275.42			4.4	0.8	275.42
	4.2	1	1	180.643			4.4	0.8	180.643
	4.2	0.928571	0.928571	173.679			4.4	0.8	173.679
	4.2	1	1	43.7305			4.4	0.8	43.7305
	4.2	0.928571	0.928571	1030.52			4.4	0.8	1030.52
	4.2	0.928571	0.857143	891.313			4.4	0.8	891.313
	4.2	0.928571	0.928571	1029.39			4.4	0.8	1029.39
	4.2	0.928571	0.928571	928.211			4.4	0.8	928.211
	4.2	0.928571	0.928571	322.994			4.4	0.7	322.994
	4.2	0.928571	0.928571	521.71			4.4	0.783333	521.71
	4.2	0.928571	0.928571	738.626			4.4	0.783333	738.626
	4.2	0.928571	0.928571	62.5744			4.4	0.78	62.5744
	4.2	1	1	92.9141			4.5	0.78	0
	4.2	0.888889	0.888889	1090.27			4.5	0.78	0
	4.3	1	1	0			4.5	0.78	0
	4.3	1	1	0			4.5	0.78	0
	4.3	1	1	0			4.5	0.78	-6.31566
	4.3	1	1	0			4.5	0.78	468.431
	4.3	1	1	NA			4.5	0.78	-1.56637
	4.3	1	1	-6.31566			4.5	0.783333	92.9141
	4.3	1	1	468.431			4.5	0.75	684.146
	4.3	1	1	-1.56637			4.5	0.8	886.607
	4.3	1	1	NA			4.5	0.8	769.704
	4.3	0.857143	0.857143	684.146			4.5	0.783333	1090.27
	4.3	0.928571	0.928571	886.607			4.5	0.783333	521.565
	4.3	0.928571	0.928571	769.704			4.5	0.75	747.949
	4.3	0.928571	0.928571	521.565			4.5	0.8	537.401
	4.3	0.928571	0.928571	747.949			4.5	0.85	445.034
	4.3	0.923077	0.846154	537.401			4.5	0.746667	0
	4.3	0.928571	0.928571	445.034			4.5	0.73	0
	4.3	1	1	0			4.5	0.78	0
	4.3	1	1	0			4.5	0.73	0
	4.3	1	1	0			4.5	0.8	275.42
	4.3	1	1	0			4.5	0.8	180.643
	4.3	1	1	275.42			4.5	0.8	173.679
	4.3	1	1	180.643			4.5	0.8	43.7305
	4.3	0.928571	0.928571	173.679			4.5	0.8	1030.52
	4.3	1	1	43.7305			4.5	0.8	891.313
	4.3	0.928571	0.928571	1030.52			4.5	0.8	1029.39
	4.3	0.928571	0.857143	891.313			4.5	0.8	928.211
	4.3	0.928571	0.928571	1029.39			4.5	0.7	322.994
	4.3	0.928571	0.928571	928.211			4.5	0.783333	521.71
	4.3	0.928571	0.928571	322.994			4.5	0.783333	738.626
	4.3	0.928571	0.928571	521.71			4.5	0.78	62.5744
	4.3	0.928571	0.928571	738.626			4.6	0.78	0
	4.3	0.928571	0.928571	62.5744			4.6	0.78	0
	4.3	1	1	92.9141			4.6	0.78	0
	4.3	0.888889	0.888889	1090.27			4.6	0.78	0
	4.4	1	1	0			4.6	0.78	-6.31566
	4.4	1	1	0			4.6	0.78	468.431
	4.4	1	1	0			4.6	0.78	-1.56637
	4.4	1	1	0			4.6	0.783333	92.9141
	4.4	1	1	NA			4.6	0.75	684.146
	4.4	1	1	-6.31566			4.6	0.8	886.607
	4.4	1	1	468.431			4.6	0.8	769.704
	4.4	1	1	-1.56637			4.6	0.783333	1090.27
	4.4	1	1	NA			4.6	0.783333	521.565
	4.4	0.857143	0.857143	684.146			4.6	0.75	747.949
	4.4	0.928571	0.928571	886.607			4.6	0.8	537.401
	4.4	0.928571	0.928571	769.704			4.6	0.85	445.034
	4.4	0.928571	0.928571	521.565			4.6	0.746667	0
	4.4	0.928571	0.928571	747.949			4.6	0.73	0
	4.4	0.923077	0.846154	537.401			4.6	0.78	0
	4.4	0.928571	0.928571	445.034			4.6	0.73	0
	4.4	1	1	0			4.6	0.8	275.42
	4.4	1	1	0			4.6	0.8	180.643
	4.4	1	1	0			4.6	0.78	173.679
	4.4	1	1	0			4.6	0.78	43.7305
	4.4	1	1	275.42			4.6	0.8	1030.52
	4.4	1	1	180.643			4.6	0.8	891.313
	4.4	0.928571	0.928571	173.679			4.6	0.8	1029.39
	4.4	1	1	43.7305			4.6	0.8	928.211
	4.4	0.928571	0.857143	1030.52			4.6	0.7	322.994
	4.4	0.928571	0.857143	891.313			4.6	0.783333	521.71
	4.4	0.928571	0.928571	1029.39			4.6	0.783333	738.626
	4.4	0.928571	0.857143	928.211			4.6	0.78	62.5744
	4.4	0.928571	0.928571	322.994			4.7	0.78	0
	4.4	0.928571	0.928571	521.71			4.7	0.78	0
	4.4	0.928571	0.928571	738.626			4.7	0.78	0
	4.4	0.928571	0.928571	62.5744			4.7	0.78	0
	4.4	1	1	92.9141			4.7	0.78	-6.31566
	4.4	0.888889	0.888889	1090.27			4.7	0.78	468.431
	4.5	1	1	0			4.7	0.78	-1.56637
	4.5	1	1	0			4.7	0.783333	92.9141
	4.5	1	1	0			4.7	0.75	684.146
	4.5	1	1	0			4.7	0.8	886.607
	4.5	1	1	NA			4.7	0.8	769.704
	4.5	1	1	-6.31566			4.7	0.783333	1090.27
	4.5	1	1	468.431			4.7	0.783333	521.565
	4.5	1	1	-1.56637			4.7	0.75	747.949
	4.5	1	1	NA			4.7	0.8	537.401
	4.5	0.857143	0.857143	684.146			4.7	0.85	445.034
	4.5	0.928571	0.928571	886.607			4.7	0.746667	0
	4.5	0.928571	0.928571	769.704			4.7	0.713333	0
	4.5	0.928571	0.928571	521.565			4.7	0.78	0
	4.5	0.928571	0.928571	747.949			4.7	0.73	0
	4.5	0.923077	0.846154	537.401			4.7	0.8	275.42
	4.5	0.928571	0.928571	445.034			4.7	0.8	180.643
	4.5	1	1	0			4.7	0.78	173.679
	4.5	1	1	0			4.7	0.78	43.7305
	4.5	1	1	0			4.7	0.8	1030.52
	4.5	1	1	0			4.7	0.8	891.313
	4.5	1	1	275.42			4.7	0.8	1029.39
	4.5	1	1	180.643			4.7	0.8	928.211
	4.5	0.928571	0.928571	173.679			4.7	0.7	322.994
	4.5	1	1	43.7305			4.7	0.783333	521.71
	4.5	0.928571	0.857143	1030.52			4.7	0.783333	738.626
	4.5	0.928571	0.857143	891.313			4.7	0.78	62.5744
	4.5	0.928571	0.928571	1029.39			4.8	0.78	0
	4.5	0.928571	0.857143	928.211			4.8	0.78	0
	4.5	0.928571	0.928571	322.994			4.8	0.78	0
	4.5	0.928571	0.928571	521.71			4.8	0.78	0
	4.5	0.928571	0.928571	738.626			4.8	0.78	-6.31566
	4.5	0.928571	0.928571	62.5744			4.8	0.78	468.431
	4.5	1	1	92.9141			4.8	0.78	-1.56637
	4.5	0.888889	0.888889	1090.27			4.8	0.763333	92.9141
	4.6	1	1	0			4.8	0.75	684.146
	4.6	1	1	0			4.8	0.8	886.607
	4.6	1	1	0			4.8	0.8	769.704
	4.6	1	1	0			4.8	0.783333	1090.27
	4.6	1	1	NA			4.8	0.783333	521.565
	4.6	1	1	-6.31566			4.8	0.75	747.949
	4.6	1	1	468.431			4.8	0.8	537.401
	4.6	1	1	-1.56637			4.8	0.85	445.034
	4.6	1	1	NA			4.8	0.746667	0
	4.6	0.857143	0.857143	684.146			4.8	0.713333	0
	4.6	0.928571	0.928571	886.607			4.8	0.78	0
	4.6	0.928571	0.928571	769.704			4.8	0.73	0
	4.6	0.928571	0.928571	521.565			4.8	0.8	275.42
	4.6	0.928571	0.928571	747.949			4.8	0.8	180.643
	4.6	0.923077	0.846154	537.401			4.8	0.78	173.679
	4.6	0.928571	0.928571	445.034			4.8	0.78	43.7305
	4.6	1	1	0			4.8	0.8	1030.52
	4.6	1	1	0			4.8	0.8	891.313
	4.6	1	1	0			4.8	0.783333	1029.39
	4.6	1	1	0			4.8	0.8	928.211
	4.6	1	1	275.42			4.8	0.7	322.994
	4.6	1	1	180.643			4.8	0.783333	521.71
	4.6	0.928571	0.928571	173.679			4.8	0.783333	738.626
	4.6	1	1	43.7305			4.8	0.78	62.5744
	4.6	0.928571	0.857143	1030.52			4.9	0.78	0
	4.6	0.928571	0.857143	891.313			4.9	0.78	0
	4.6	0.928571	0.928571	1029.39			4.9	0.78	0
	4.6	0.928571	0.857143	928.211			4.9	0.78	0
	4.6	0.928571	0.928571	322.994			4.9	0.78	-6.31566
	4.6	0.928571	0.928571	521.71			4.9	0.78	468.431
	4.6	0.928571	0.928571	738.626			4.9	0.78	-1.56637
	4.6	0.928571	0.928571	62.5744			4.9	0.763333	92.9141
	4.6	1	1	92.9141			4.9	0.75	684.146
	4.6	0.888889	0.888889	1090.27			4.9	0.8	886.607
	4.7	1	1	0			4.9	0.8	769.704
	4.7	1	1	0			4.9	0.783333	1090.27
	4.7	1	1	0			4.9	0.783333	521.565
	4.7	1	1	0			4.9	0.75	747.949
	4.7	1	1	NA			4.9	0.8	537.401
	4.7	1	1	-6.31566			4.9	0.85	445.034
	4.7	1	1	468.431			4.9	0.746667	0
	4.7	1	1	-1.56637			4.9	0.713333	0
	4.7	1	1	NA			4.9	0.78	0
	4.7	0.857143	0.857143	684.146			4.9	0.73	0
	4.7	0.928571	0.928571	886.607			4.9	0.8	275.42
	4.7	0.928571	0.928571	769.704			4.9	0.8	180.643
	4.7	0.928571	0.928571	521.565			4.9	0.78	173.679
	4.7	0.928571	0.928571	747.949			4.9	0.78	43.7305
	4.7	0.923077	0.846154	537.401			4.9	0.8	1030.52
	4.7	0.928571	0.928571	445.034			4.9	0.8	891.313
	4.7	1	1	0			4.9	0.783333	1029.39
	4.7	1	1	0			4.9	0.8	928.211
	4.7	1	1	0			4.9	0.7	322.994
	4.7	1	1	0			4.9	0.783333	521.71
	4.7	1	1	275.42			4.9	0.783333	738.626
	4.7	1	1	180.643			4.9	0.78	62.5744
	4.7	0.928571	0.928571	173.679			5	0.78	0
	4.7	1	1	43.7305			5	0.78	0
	4.7	0.928571	0.857143	1030.52			5	0.78	0
	4.7	0.928571	0.857143	891.313			5	0.78	0
	4.7	0.928571	0.928571	1029.39			5	0.78	-6.31566
	4.7	0.928571	0.857143	928.211			5	0.78	468.431
	4.7	0.928571	0.928571	322.994			5	0.78	-1.56637
	4.7	0.928571	0.928571	521.71			5	0.763333	92.9141
	4.7	0.928571	0.928571	738.626			5	0.75	684.146
	4.7	0.928571	0.928571	62.5744			5	0.8	886.607
	4.7	1	1	92.9141			5	0.8	769.704
	4.7	0.888889	0.888889	1090.27			5	0.783333	1090.27
	4.8	1	1	0			5	0.783333	521.565
	4.8	1	1	0			5	0.75	747.949
	4.8	1	1	0			5	0.8	537.401
	4.8	1	1	0			5	0.85	445.034
	4.8	1	1	NA			5	0.746667	0
	4.8	1	1	-6.31566			5	0.713333	0
	4.8	1	1	468.431			5	0.78	0
	4.8	1	1	-1.56637			5	0.73	0
	4.8	1	1	NA			5	0.8	275.42
	4.8	0.857143	0.857143	684.146			5	0.8	180.643
	4.8	0.928571	0.928571	886.607			5	0.78	173.679
	4.8	0.928571	0.928571	769.704			5	0.78	43.7305
	4.8	0.928571	0.928571	521.565			5	0.8	1030.52
	4.8	0.928571	0.928571	747.949			5	0.8	891.313
	4.8	0.923077	0.846154	537.401			5	0.783333	1029.39
	4.8	0.928571	0.928571	445.034			5	0.8	928.211
	4.8	1	1	0			5	0.7	322.994
	4.8	1	1	0			5	0.783333	521.71
	4.8	1	1	0			5	0.783333	738.626
	4.8	1	1	0			5	0.78	62.5744
	4.8	1	1	275.42			5.1	0.78	0
	4.8	1	1	180.643			5.1	0.78	0
	4.8	0.928571	0.928571	173.679			5.1	0.78	0
	4.8	1	1	43.7305			5.1	0.78	0
	4.8	0.928571	0.857143	1030.52			5.1	0.78	-6.31566
	4.8	0.928571	0.857143	891.313			5.1	0.78	468.431
	4.8	0.928571	0.928571	1029.39			5.1	0.78	-1.56637
	4.8	0.928571	0.857143	928.211			5.1	0.763333	92.9141
	4.8	0.928571	0.928571	322.994			5.1	0.75	684.146
	4.8	0.928571	0.928571	521.71			5.1	0.8	886.607
	4.8	0.928571	0.928571	738.626			5.1	0.8	769.704
	4.8	0.928571	0.928571	62.5744			5.1	0.783333	1090.27
	4.8	1	1	92.9141			5.1	0.783333	521.565
	4.8	0.888889	0.888889	1090.27			5.1	0.75	747.949
	4.9	1	1	0			5.1	0.8	537.401
	4.9	1	1	0			5.1	0.85	445.034
	4.9	1	1	0			5.1	0.746667	0
	4.9	1	1	0			5.1	0.713333	0
	4.9	1	1	NA			5.1	0.78	0
	4.9	1	1	-6.31566			5.1	0.73	0
	4.9	1	1	468.431			5.1	0.8	275.42
	4.9	1	1	-1.56637			5.1	0.8	180.643
	4.9	1	1	NA			5.1	0.78	173.679
	4.9	0.857143	0.857143	684.146			5.1	0.78	43.7305
	4.9	0.928571	0.928571	886.607			5.1	0.8	1030.52
	4.9	0.928571	0.928571	769.704			5.1	0.8	891.313
	4.9	0.928571	0.928571	521.565			5.1	0.783333	1029.39
	4.9	0.928571	0.928571	747.949			5.1	0.8	928.211
	4.9	0.923077	0.846154	537.401			5.1	0.7	322.994
	4.9	0.928571	0.928571	445.034			5.1	0.783333	521.71
	4.9	1	1	0			5.1	0.783333	738.626
	4.9	1	1	0			5.1	0.763333	62.5744
	4.9	1	1	0			5.2	0.78	0
	4.9	1	1	0			5.2	0.78	0
	4.9	1	1	275.42			5.2	0.78	0
	4.9	1	1	180.643			5.2	0.78	0
	4.9	0.928571	0.928571	173.679			5.2	0.78	-6.31566
	4.9	1	1	43.7305			5.2	0.78	468.431
	4.9	0.928571	0.857143	1030.52			5.2	0.78	-1.56637
	4.9	0.928571	0.785714	891.313			5.2	0.763333	92.9141
	4.9	0.928571	0.857143	1029.39			5.2	0.75	684.146
	4.9	0.928571	0.785714	928.211			5.2	0.8	886.607
	4.9	0.928571	0.928571	322.994			5.2	0.8	769.704
	4.9	0.928571	0.928571	521.71			5.2	0.783333	1090.27
	4.9	0.928571	0.928571	738.626			5.2	0.783333	521.565
	4.9	0.928571	0.928571	62.5744			5.2	0.75	747.949
	4.9	1	1	92.9141			5.2	0.8	537.401
	4.9	0.888889	0.888889	1090.27			5.2	0.85	445.034
	5	1	1	0			5.2	0.746667	0
	5	1	1	0			5.2	0.713333	0
	5	1	1	0			5.2	0.78	0
	5	1	1	0			5.2	0.73	0
	5	1	1	NA			5.2	0.8	275.42
	5	1	1	-6.31566			5.2	0.78	180.643
	5	1	1	468.431			5.2	0.78	173.679
	5	1	1	-1.56637			5.2	0.78	43.7305
	5	1	1	NA			5.2	0.8	1030.52
	5	0.857143	0.857143	684.146			5.2	0.8	891.313
	5	0.928571	0.928571	886.607			5.2	0.783333	1029.39
	5	0.928571	0.928571	769.704			5.2	0.8	928.211
	5	0.928571	0.928571	521.565			5.2	0.7	322.994
	5	0.928571	0.928571	747.949			5.2	0.783333	521.71
	5	0.923077	0.769231	537.401			5.2	0.783333	738.626
	5	0.928571	0.928571	445.034			5.2	0.763333	62.5744
	5	1	1	0			5.3	0.78	0
	5	1	1	0			5.3	0.78	0
	5	1	1	0			5.3	0.78	0
	5	1	1	0			5.3	0.78	0
	5	1	1	275.42			5.3	0.78	-6.31566
	5	1	1	180.643			5.3	0.78	468.431
	5	0.928571	0.928571	173.679			5.3	0.78	-1.56637
	5	1	1	43.7305			5.3	0.763333	92.9141
	5	0.928571	0.857143	1030.52			5.3	0.75	684.146
	5	0.928571	0.785714	891.313			5.3	0.8	886.607
	5	0.928571	0.785714	1029.39			5.3	0.8	769.704
	5	0.928571	0.785714	928.211			5.3	0.783333	1090.27
	5	0.928571	0.928571	322.994			5.3	0.783333	521.565
	5	0.928571	0.928571	521.71			5.3	0.75	747.949
	5	0.928571	0.857143	738.626			5.3	0.8	537.401
	5	0.928571	0.928571	62.5744			5.3	0.85	445.034
	5	1	1	92.9141			5.3	0.746667	0
	5	0.888889	0.888889	1090.27			5.3	0.713333	0
	5.1	1	1	0			5.3	0.78	0
	5.1	1	1	0			5.3	0.73	0
	5.1	1	1	0			5.3	0.8	275.42
	5.1	1	1	0			5.3	0.78	180.643
	5.1	1	1	NA			5.3	0.78	173.679
	5.1	1	1	-6.31566			5.3	0.78	43.7305
	5.1	1	1	468.431			5.3	0.8	1030.52
	5.1	1	1	-1.56637			5.3	0.8	891.313
	5.1	1	1	NA			5.3	0.783333	1029.39
	5.1	0.857143	0.857143	684.146			5.3	0.8	928.211
	5.1	0.928571	0.928571	886.607			5.3	0.7	322.994
	5.1	0.928571	0.928571	769.704			5.3	0.783333	521.71
	5.1	0.928571	0.928571	521.565			5.3	0.783333	738.626
	5.1	0.928571	0.928571	747.949			5.3	0.763333	62.5744
	5.1	0.923077	0.769231	537.401			5.4	0.78	0
	5.1	0.928571	0.928571	445.034			5.4	0.78	0
	5.1	1	1	0			5.4	0.78	0
	5.1	1	1	0			5.4	0.763333	0
	5.1	1	1	0			5.4	0.78	-6.31566
	5.1	1	1	0			5.4	0.78	468.431
	5.1	1	1	275.42			5.4	0.78	-1.56637
	5.1	1	1	180.643			5.4	0.763333	92.9141
	5.1	0.928571	0.928571	173.679			5.4	0.75	684.146
	5.1	1	1	43.7305			5.4	0.8	886.607
	5.1	0.928571	0.857143	1030.52			5.4	0.8	769.704
	5.1	0.928571	0.785714	891.313			5.4	0.783333	1090.27
	5.1	0.928571	0.785714	1029.39			5.4	0.783333	521.565
	5.1	0.928571	0.785714	928.211			5.4	0.75	747.949
	5.1	0.928571	0.928571	322.994			5.4	0.8	537.401
	5.1	0.928571	0.928571	521.71			5.4	0.85	445.034
	5.1	0.928571	0.857143	738.626			5.4	0.746667	0
	5.1	0.928571	0.928571	62.5744			5.4	0.713333	0
	5.1	1	1	92.9141			5.4	0.78	0
	5.1	0.888889	0.888889	1090.27			5.4	0.73	0
	5.2	1	1	0			5.4	0.8	275.42
	5.2	1	1	0			5.4	0.78	180.643
	5.2	1	1	0			5.4	0.78	173.679
	5.2	1	1	0			5.4	0.78	43.7305
	5.2	1	1	NA			5.4	0.8	1030.52
	5.2	1	1	-6.31566			5.4	0.8	891.313
	5.2	1	1	468.431			5.4	0.783333	1029.39
	5.2	1	1	-1.56637			5.4	0.8	928.211
	5.2	1	1	NA			5.4	0.7	322.994
	5.2	0.857143	0.857143	684.146			5.4	0.783333	521.71
	5.2	0.928571	0.928571	886.607			5.4	0.783333	738.626
	5.2	0.928571	0.928571	769.704			5.4	0.763333	62.5744
	5.2	0.928571	0.928571	521.565			5.5	0.78	0
	5.2	0.928571	0.928571	747.949			5.5	0.78	0
	5.2	0.923077	0.769231	537.401			5.5	0.78	0
	5.2	0.928571	0.928571	445.034			5.5	0.763333	0
	5.2	1	1	0			5.5	0.78	-6.31566
	5.2	1	1	0			5.5	0.78	468.431
	5.2	1	1	0			5.5	0.78	-1.56637
	5.2	1	1	0			5.5	0.746667	92.9141
	5.2	1	1	275.42			5.5	0.75	684.146
	5.2	1	1	180.643			5.5	0.8	886.607
	5.2	0.928571	0.928571	173.679			5.5	0.8	769.704
	5.2	1	1	43.7305			5.5	0.783333	1090.27
	5.2	0.928571	0.857143	1030.52			5.5	0.783333	521.565
	5.2	0.928571	0.785714	891.313			5.5	0.75	747.949
	5.2	0.928571	0.785714	1029.39			5.5	0.8	537.401
	5.2	0.928571	0.785714	928.211			5.5	0.85	445.034
	5.2	0.928571	0.928571	322.994			5.5	0.746667	0
	5.2	0.928571	0.928571	521.71			5.5	0.713333	0
	5.2	0.928571	0.857143	738.626			5.5	0.763333	0
	5.2	0.928571	0.928571	62.5744			5.5	0.73	0
	5.2	1	1	92.9141			5.5	0.8	275.42
	5.2	0.888889	0.888889	1090.27			5.5	0.78	180.643
	5.3	1	1	0			5.5	0.78	173.679
	5.3	1	1	0			5.5	0.78	43.7305
	5.3	1	1	0			5.5	0.8	1030.52
	5.3	1	1	0			5.5	0.8	891.313
	5.3	1	1	NA			5.5	0.783333	1029.39
	5.3	1	1	-6.31566			5.5	0.8	928.211
	5.3	1	1	468.431			5.5	0.7	322.994
	5.3	1	1	-1.56637			5.5	0.783333	521.71
	5.3	1	1	NA			5.5	0.783333	738.626
	5.3	0.857143	0.857143	684.146			5.5	0.763333	62.5744
	5.3	0.928571	0.928571	886.607			5.6	0.78	0
	5.3	0.928571	0.928571	769.704			5.6	0.78	0
	5.3	0.928571	0.928571	521.565			5.6	0.78	0
	5.3	0.928571	0.928571	747.949			5.6	0.763333	0
	5.3	0.923077	0.769231	537.401			5.6	0.78	-6.31566
	5.3	0.928571	0.928571	445.034			5.6	0.78	468.431
	5.3	1	1	0			5.6	0.78	-1.56637
	5.3	1	1	0			5.6	0.746667	92.9141
	5.3	1	1	0			5.6	0.75	684.146
	5.3	1	1	0			5.6	0.8	886.607
	5.3	1	1	275.42			5.6	0.8	769.704
	5.3	1	1	180.643			5.6	0.783333	1090.27
	5.3	0.928571	0.928571	173.679			5.6	0.783333	521.565
	5.3	1	1	43.7305			5.6	0.75	747.949
	5.3	0.928571	0.857143	1030.52			5.6	0.8	537.401
	5.3	0.928571	0.785714	891.313			5.6	0.85	445.034
	5.3	0.928571	0.785714	1029.39			5.6	0.746667	0
	5.3	0.928571	0.785714	928.211			5.6	0.713333	0
	5.3	0.928571	0.928571	322.994			5.6	0.763333	0
	5.3	0.928571	0.928571	521.71			5.6	0.73	0
	5.3	0.928571	0.857143	738.626			5.6	0.8	275.42
	5.3	0.928571	0.928571	62.5744			5.6	0.78	180.643
	5.3	1	1	92.9141			5.6	0.78	173.679
	5.3	0.888889	0.888889	1090.27			5.6	0.78	43.7305
	5.4	1	1	0			5.6	0.8	1030.52
	5.4	1	1	0			5.6	0.8	891.313
	5.4	1	1	0			5.6	0.783333	1029.39
	5.4	1	1	0			5.6	0.8	928.211
	5.4	1	1	NA			5.6	0.7	322.994
	5.4	1	1	-6.31566			5.6	0.783333	521.71
	5.4	1	1	468.431			5.6	0.783333	738.626
	5.4	1	1	-1.56637			5.6	0.763333	62.5744
	5.4	1	1	NA			5.7	0.78	0
	5.4	0.857143	0.857143	684.146			5.7	0.78	0
	5.4	0.928571	0.928571	886.607			5.7	0.78	0
	5.4	0.928571	0.928571	769.704			5.7	0.763333	0
	5.4	0.928571	0.928571	521.565			5.7	0.78	-6.31566
	5.4	0.928571	0.928571	747.949			5.7	0.78	468.431
	5.4	0.923077	0.769231	537.401			5.7	0.78	-1.56637
	5.4	0.928571	0.928571	445.034			5.7	0.746667	92.9141
	5.4	1	1	0			5.7	0.75	684.146
	5.4	1	1	0			5.7	0.8	886.607
	5.4	1	1	0			5.7	0.8	769.704
	5.4	1	1	0			5.7	0.783333	1090.27
	5.4	1	1	275.42			5.7	0.783333	521.565
	5.4	1	1	180.643			5.7	0.75	747.949
	5.4	0.928571	0.928571	173.679			5.7	0.8	537.401
	5.4	1	1	43.7305			5.7	0.85	445.034
	5.4	0.928571	0.857143	1030.52			5.7	0.746667	0
	5.4	0.928571	0.785714	891.313			5.7	0.713333	0
	5.4	0.928571	0.785714	1029.39			5.7	0.763333	0
	5.4	0.928571	0.785714	928.211			5.7	0.73	0
	5.4	0.928571	0.928571	322.994			5.7	0.8	275.42
	5.4	0.928571	0.928571	521.71			5.7	0.78	180.643
	5.4	0.928571	0.857143	738.626			5.7	0.78	173.679
	5.4	0.928571	0.928571	62.5744			5.7	0.78	43.7305
	5.4	1	1	92.9141			5.7	0.8	1030.52
	5.4	0.888889	0.888889	1090.27			5.7	0.8	891.313
	5.5	1	1	0			5.7	0.783333	1029.39
	5.5	1	1	0			5.7	0.8	928.211
	5.5	1	1	0			5.7	0.7	322.994
	5.5	1	1	0			5.7	0.783333	521.71
	5.5	1	1	NA			5.7	0.783333	738.626
	5.5	1	1	-6.31566			5.7	0.746667	62.5744
	5.5	1	1	468.431			5.8	0.78	0
	5.5	1	1	-1.56637			5.8	0.78	0
	5.5	1	1	NA			5.8	0.78	0
	5.5	0.857143	0.857143	684.146			5.8	0.763333	0
	5.5	0.928571	0.928571	886.607			5.8	0.78	-6.31566
	5.5	0.928571	0.928571	769.704			5.8	0.78	468.431
	5.5	0.928571	0.928571	521.565			5.8	0.78	-1.56637
	5.5	0.928571	0.928571	747.949			5.8	0.746667	92.9141
	5.5	0.923077	0.769231	537.401			5.8	0.75	684.146
	5.5	0.928571	0.928571	445.034			5.8	0.8	886.607
	5.5	1	1	0			5.8	0.8	769.704
	5.5	1	1	0			5.8	0.783333	1090.27
	5.5	1	1	0			5.8	0.783333	521.565
	5.5	1	1	0			5.8	0.75	747.949
	5.5	1	1	275.42			5.8	0.8	537.401
	5.5	1	1	180.643			5.8	0.85	445.034
	5.5	0.928571	0.928571	173.679			5.8	0.746667	0
	5.5	1	1	43.7305			5.8	0.713333	0
	5.5	0.928571	0.857143	1030.52			5.8	0.763333	0
	5.5	0.928571	0.785714	891.313			5.8	0.73	0
	5.5	0.928571	0.785714	1029.39			5.8	0.8	275.42
	5.5	0.928571	0.785714	928.211			5.8	0.78	180.643
	5.5	0.928571	0.928571	322.994			5.8	0.78	173.679
	5.5	0.928571	0.928571	521.71			5.8	0.78	43.7305
	5.5	0.928571	0.857143	738.626			5.8	0.8	1030.52
	5.5	0.928571	0.928571	62.5744			5.8	0.8	891.313
	5.5	1	1	92.9141			5.8	0.783333	1029.39
	5.5	0.888889	0.888889	1090.27			5.8	0.8	928.211
	5.6	1	1	0			5.8	0.7	322.994
	5.6	1	1	0			5.8	0.783333	521.71
	5.6	1	1	0			5.8	0.783333	738.626
	5.6	1	1	0			5.8	0.746667	62.5744
	5.6	1	1	NA			5.9	0.78	0
	5.6	1	1	-6.31566			5.9	0.78	0
	5.6	1	1	468.431			5.9	0.78	0
	5.6	1	1	-1.56637			5.9	0.763333	0
	5.6	1	1	NA			5.9	0.78	-6.31566
	5.6	0.857143	0.857143	684.146			5.9	0.78	468.431
	5.6	0.928571	0.928571	886.607			5.9	0.78	-1.56637
	5.6	0.928571	0.928571	769.704			5.9	0.746667	92.9141
	5.6	0.928571	0.928571	521.565			5.9	0.75	684.146
	5.6	0.928571	0.928571	747.949			5.9	0.8	886.607
	5.6	0.923077	0.769231	537.401			5.9	0.8	769.704
	5.6	0.928571	0.928571	445.034			5.9	0.783333	1090.27
	5.6	1	1	0			5.9	0.783333	521.565
	5.6	1	1	0			5.9	0.75	747.949
	5.6	1	1	0			5.9	0.8	537.401
	5.6	1	1	0			5.9	0.85	445.034
	5.6	1	1	275.42			5.9	0.746667	0
	5.6	1	1	180.643			5.9	0.713333	0
	5.6	0.928571	0.928571	173.679			5.9	0.763333	0
	5.6	1	1	43.7305			5.9	0.73	0
	5.6	0.928571	0.857143	1030.52			5.9	0.8	275.42
	5.6	0.928571	0.785714	891.313			5.9	0.78	180.643
	5.6	0.928571	0.785714	1029.39			5.9	0.78	173.679
	5.6	0.928571	0.785714	928.211			5.9	0.78	43.7305
	5.6	0.928571	0.928571	322.994			5.9	0.8	1030.52
	5.6	0.928571	0.928571	521.71			5.9	0.8	891.313
	5.6	0.928571	0.857143	738.626			5.9	0.783333	1029.39
	5.6	0.928571	0.928571	62.5744			5.9	0.8	928.211
	5.6	1	1	92.9141			5.9	0.7	322.994
	5.6	0.888889	0.888889	1090.27			5.9	0.783333	521.71
	5.7	1	1	0			5.9	0.783333	738.626
	5.7	1	1	0			5.9	0.746667	62.5744
	5.7	1	1	0			6	0.78	0
	5.7	1	1	0			6	0.78	0
	5.7	1	1	NA			6	0.78	0
	5.7	1	1	-6.31566			6	0.763333	0
	5.7	1	1	468.431			6	0.78	-6.31566
	5.7	1	1	-1.56637			6	0.78	468.431
	5.7	1	1	NA			6	0.78	-1.56637
	5.7	0.857143	0.857143	684.146			6	0.746667	92.9141
	5.7	0.928571	0.928571	886.607			6	0.75	684.146
	5.7	0.928571	0.928571	769.704			6	0.8	886.607
	5.7	0.928571	0.928571	521.565			6	0.8	769.704
	5.7	0.928571	0.928571	747.949			6	0.783333	1090.27
	5.7	0.923077	0.769231	537.401			6	0.783333	521.565
	5.7	0.928571	0.928571	445.034			6	0.75	747.949
	5.7	1	1	0			6	0.8	537.401
	5.7	1	1	0			6	0.85	445.034
	5.7	1	1	0			6	0.746667	0
	5.7	1	1	0			6	0.713333	0
	5.7	1	1	275.42			6	0.763333	0
	5.7	1	1	180.643			6	0.73	0
	5.7	0.928571	0.928571	173.679			6	0.8	275.42
	5.7	1	1	43.7305			6	0.78	180.643
	5.7	0.928571	0.857143	1030.52			6	0.78	173.679
	5.7	0.928571	0.785714	891.313			6	0.78	43.7305
	5.7	0.928571	0.785714	1029.39			6	0.8	1030.52
	5.7	0.928571	0.785714	928.211			6	0.8	891.313
	5.7	0.928571	0.928571	322.994			6	0.783333	1029.39
	5.7	0.928571	0.928571	521.71			6	0.8	928.211
	5.7	0.928571	0.857143	738.626			6	0.7	322.994
	5.7	0.928571	0.928571	62.5744			6	0.783333	521.71
	5.7	1	1	92.9141			6	0.783333	738.626
	5.7	0.888889	0.888889	1090.27			6	0.746667	62.5744
	5.8	1	1	0			6.1	0.78	0
	5.8	1	1	0			6.1	0.78	0
	5.8	1	1	0			6.1	0.78	0
	5.8	1	1	0			6.1	0.763333	0
	5.8	1	1	NA			6.1	0.78	-6.31566
	5.8	1	1	-6.31566			6.1	0.78	468.431
	5.8	1	1	468.431			6.1	0.78	-1.56637
	5.8	1	1	-1.56637			6.1	0.746667	92.9141
	5.8	1	1	NA			6.1	0.75	684.146
	5.8	0.857143	0.857143	684.146			6.1	0.8	886.607
	5.8	0.928571	0.928571	886.607			6.1	0.8	769.704
	5.8	0.928571	0.928571	769.704			6.1	0.783333	1090.27
	5.8	0.928571	0.928571	521.565			6.1	0.783333	521.565
	5.8	0.928571	0.928571	747.949			6.1	0.75	747.949
	5.8	0.923077	0.769231	537.401			6.1	0.8	537.401
	5.8	0.928571	0.928571	445.034			6.1	0.85	445.034
	5.8	1	1	0			6.1	0.746667	0
	5.8	1	1	0			6.1	0.713333	0
	5.8	1	1	0			6.1	0.763333	0
	5.8	1	1	0			6.1	0.73	0
	5.8	1	1	275.42			6.1	0.8	275.42
	5.8	1	1	180.643			6.1	0.78	180.643
	5.8	0.928571	0.928571	173.679			6.1	0.78	173.679
	5.8	1	1	43.7305			6.1	0.78	43.7305
	5.8	0.928571	0.857143	1030.52			6.1	0.8	1030.52
	5.8	0.928571	0.785714	891.313			6.1	0.8	891.313
	5.8	0.928571	0.785714	1029.39			6.1	0.783333	1029.39
	5.8	0.928571	0.785714	928.211			6.1	0.8	928.211
	5.8	0.928571	0.928571	322.994			6.1	0.7	322.994
	5.8	0.928571	0.928571	521.71			6.1	0.783333	521.71
	5.8	0.928571	0.857143	738.626			6.1	0.783333	738.626
	5.8	0.928571	0.928571	62.5744			6.1	0.746667	62.5744
	5.8	1	1	92.9141			6.2	0.78	0
	5.8	0.888889	0.888889	1090.27			6.2	0.78	0
	5.9	1	1	0			6.2	0.78	0
	5.9	1	1	0			6.2	0.763333	0
	5.9	1	1	0			6.2	0.78	-6.31566
	5.9	1	1	0			6.2	0.78	468.431
	5.9	1	1	NA			6.2	0.78	-1.56637
	5.9	1	1	-6.31566			6.2	0.746667	92.9141
	5.9	1	1	468.431			6.2	0.75	684.146
	5.9	1	1	-1.56637			6.2	0.8	886.607
	5.9	1	1	NA			6.2	0.8	769.704
	5.9	0.857143	0.857143	684.146			6.2	0.783333	1090.27
	5.9	0.928571	0.928571	886.607			6.2	0.783333	521.565
	5.9	0.928571	0.928571	769.704			6.2	0.75	747.949
	5.9	0.928571	0.928571	521.565			6.2	0.8	537.401
	5.9	0.928571	0.928571	747.949			6.2	0.85	445.034
	5.9	0.923077	0.769231	537.401			6.2	0.746667	0
	5.9	0.928571	0.928571	445.034			6.2	0.713333	0
	5.9	1	1	0			6.2	0.763333	0
	5.9	1	1	0			6.2	0.73	0
	5.9	1	1	0			6.2	0.8	275.42
	5.9	1	1	0			6.2	0.78	180.643
	5.9	1	1	275.42			6.2	0.78	173.679
	5.9	1	1	180.643			6.2	0.78	43.7305
	5.9	0.928571	0.928571	173.679			6.2	0.8	1030.52
	5.9	1	1	43.7305			6.2	0.8	891.313
	5.9	0.928571	0.857143	1030.52			6.2	0.783333	1029.39
	5.9	0.928571	0.714286	891.313			6.2	0.8	928.211
	5.9	0.928571	0.785714	1029.39			6.2	0.7	322.994
	5.9	0.928571	0.785714	928.211			6.2	0.783333	521.71
	5.9	0.928571	0.928571	322.994			6.2	0.783333	738.626
	5.9	0.928571	0.928571	521.71			6.2	0.746667	62.5744
	5.9	0.928571	0.857143	738.626			6.3	0.78	0
	5.9	0.928571	0.928571	62.5744			6.3	0.78	0
	5.9	1	1	92.9141			6.3	0.78	0
	5.9	0.888889	0.888889	1090.27			6.3	0.763333	0
	6	1	1	0			6.3	0.78	-6.31566
	6	1	1	0			6.3	0.78	468.431
	6	1	1	0			6.3	0.78	-1.56637
	6	1	1	0			6.3	0.746667	92.9141
	6	1	1	NA			6.3	0.75	684.146
	6	1	1	-6.31566			6.3	0.8	886.607
	6	1	1	468.431			6.3	0.8	769.704
	6	1	1	-1.56637			6.3	0.783333	1090.27
	6	1	1	NA			6.3	0.783333	521.565
	6	0.857143	0.857143	684.146			6.3	0.75	747.949
	6	0.928571	0.928571	886.607			6.3	0.8	537.401
	6	0.928571	0.928571	769.704			6.3	0.85	445.034
	6	0.928571	0.928571	521.565			6.3	0.746667	0
	6	0.928571	0.928571	747.949			6.3	0.713333	0
	6	0.923077	0.769231	537.401			6.3	0.763333	0
	6	0.928571	0.928571	445.034			6.3	0.73	0
	6	1	1	0			6.3	0.8	275.42
	6	1	1	0			6.3	0.78	180.643
	6	1	1	0			6.3	0.78	173.679
	6	1	1	0			6.3	0.763333	43.7305
	6	1	1	275.42			6.3	0.8	1030.52
	6	1	1	180.643			6.3	0.8	891.313
	6	0.928571	0.928571	173.679			6.3	0.783333	1029.39
	6	1	1	43.7305			6.3	0.8	928.211
	6	0.928571	0.857143	1030.52			6.3	0.7	322.994
	6	0.928571	0.714286	891.313			6.3	0.783333	521.71
	6	0.928571	0.785714	1029.39			6.3	0.783333	738.626
	6	0.928571	0.785714	928.211			6.3	0.746667	62.5744
	6	0.928571	0.928571	322.994			6.4	0.78	0
	6	0.928571	0.928571	521.71			6.4	0.78	0
	6	0.928571	0.857143	738.626			6.4	0.78	0
	6	0.928571	0.928571	62.5744			6.4	0.763333	0
	6	1	1	92.9141			6.4	0.78	-6.31566
	6	0.888889	0.888889	1090.27			6.4	0.78	468.431
	6.1	1	1	0			6.4	0.78	-1.56637
	6.1	1	1	0			6.4	0.746667	92.9141
	6.1	1	1	0			6.4	0.75	684.146
	6.1	1	1	0			6.4	0.8	886.607
	6.1	1	1	NA			6.4	0.8	769.704
	6.1	1	1	-6.31566			6.4	0.783333	1090.27
	6.1	1	1	468.431			6.4	0.783333	521.565
	6.1	1	1	-1.56637			6.4	0.75	747.949
	6.1	1	1	NA			6.4	0.8	537.401
	6.1	0.857143	0.857143	684.146			6.4	0.83	445.034
	6.1	0.928571	0.928571	886.607			6.4	0.746667	0
	6.1	0.928571	0.928571	769.704			6.4	0.713333	0
	6.1	0.928571	0.928571	521.565			6.4	0.763333	0
	6.1	0.928571	0.928571	747.949			6.4	0.73	0
	6.1	0.923077	0.769231	537.401			6.4	0.8	275.42
	6.1	0.928571	0.928571	445.034			6.4	0.78	180.643
	6.1	1	1	0			6.4	0.78	173.679
	6.1	1	1	0			6.4	0.763333	43.7305
	6.1	1	1	0			6.4	0.8	1030.52
	6.1	1	1	0			6.4	0.8	891.313
	6.1	1	1	275.42			6.4	0.783333	1029.39
	6.1	1	1	180.643			6.4	0.783333	928.211
	6.1	0.928571	0.928571	173.679			6.4	0.7	322.994
	6.1	1	1	43.7305			6.4	0.783333	521.71
	6.1	0.928571	0.857143	1030.52			6.4	0.783333	738.626
	6.1	0.928571	0.714286	891.313			6.4	0.746667	62.5744
	6.1	0.928571	0.785714	1029.39			6.5	0.78	0
	6.1	0.928571	0.785714	928.211			6.5	0.78	0
	6.1	0.928571	0.928571	322.994			6.5	0.78	0
	6.1	0.928571	0.928571	521.71			6.5	0.763333	0
	6.1	0.928571	0.857143	738.626			6.5	0.78	-6.31566
	6.1	0.928571	0.928571	62.5744			6.5	0.78	468.431
	6.1	1	1	92.9141			6.5	0.78	-1.56637
	6.1	0.888889	0.888889	1090.27			6.5	0.746667	92.9141
	6.2	1	1	0			6.5	0.75	684.146
	6.2	1	1	0			6.5	0.8	886.607
	6.2	1	1	0			6.5	0.8	769.704
	6.2	1	1	0			6.5	0.783333	1090.27
	6.2	1	1	NA			6.5	0.783333	521.565
	6.2	1	1	-6.31566			6.5	0.75	747.949
	6.2	1	1	468.431			6.5	0.8	537.401
	6.2	1	1	-1.56637			6.5	0.83	445.034
	6.2	1	1	NA			6.5	0.746667	0
	6.2	0.857143	0.857143	684.146			6.5	0.713333	0
	6.2	0.928571	0.928571	886.607			6.5	0.763333	0
	6.2	0.928571	0.928571	769.704			6.5	0.73	0
	6.2	0.928571	0.928571	521.565			6.5	0.8	275.42
	6.2	0.928571	0.928571	747.949			6.5	0.78	180.643
	6.2	0.923077	0.769231	537.401			6.5	0.78	173.679
	6.2	0.928571	0.928571	445.034			6.5	0.763333	43.7305
	6.2	1	1	0			6.5	0.8	1030.52
	6.2	1	1	0			6.5	0.8	891.313
	6.2	1	1	0			6.5	0.783333	1029.39
	6.2	1	1	0			6.5	0.783333	928.211
	6.2	1	1	275.42			6.5	0.7	322.994
	6.2	1	1	180.643			6.5	0.783333	521.71
	6.2	0.928571	0.928571	173.679			6.5	0.783333	738.626
	6.2	1	1	43.7305			6.5	0.746667	62.5744
	6.2	0.928571	0.857143	1030.52			6.6	0.78	0
	6.2	0.928571	0.714286	891.313			6.6	0.78	0
	6.2	0.928571	0.785714	1029.39			6.6	0.78	0
	6.2	0.928571	0.785714	928.211			6.6	0.763333	0
	6.2	0.928571	0.928571	322.994			6.6	0.78	-6.31566
	6.2	0.928571	0.928571	521.71			6.6	0.78	468.431
	6.2	0.928571	0.857143	738.626			6.6	0.78	-1.56637
	6.2	0.928571	0.928571	62.5744			6.6	0.746667	92.9141
	6.2	1	1	92.9141			6.6	0.75	684.146
	6.2	0.888889	0.888889	1090.27			6.6	0.8	886.607
	6.3	1	1	0			6.6	0.8	769.704
	6.3	1	1	0			6.6	0.783333	1090.27
	6.3	1	1	0			6.6	0.783333	521.565
	6.3	1	1	0			6.6	0.75	747.949
	6.3	1	1	NA			6.6	0.8	537.401
	6.3	1	1	-6.31566			6.6	0.83	445.034
	6.3	1	1	468.431			6.6	0.746667	0
	6.3	1	1	-1.56637			6.6	0.713333	0
	6.3	1	1	NA			6.6	0.763333	0
	6.3	0.857143	0.857143	684.146			6.6	0.73	0
	6.3	0.928571	0.928571	886.607			6.6	0.8	275.42
	6.3	0.928571	0.928571	769.704			6.6	0.78	180.643
	6.3	0.928571	0.928571	521.565			6.6	0.78	173.679
	6.3	0.928571	0.928571	747.949			6.6	0.763333	43.7305
	6.3	0.923077	0.769231	537.401			6.6	0.8	1030.52
	6.3	0.928571	0.928571	445.034			6.6	0.8	891.313
	6.3	1	1	0			6.6	0.783333	1029.39
	6.3	1	1	0			6.6	0.783333	928.211
	6.3	1	1	0			6.6	0.7	322.994
	6.3	1	1	0			6.6	0.783333	521.71
	6.3	1	1	275.42			6.6	0.783333	738.626
	6.3	1	1	180.643			6.6	0.746667	62.5744
	6.3	0.928571	0.928571	173.679			6.7	0.78	0
	6.3	1	1	43.7305			6.7	0.78	0
	6.3	0.928571	0.857143	1030.52			6.7	0.78	0
	6.3	0.928571	0.714286	891.313			6.7	0.763333	0
	6.3	0.928571	0.785714	1029.39			6.7	0.78	-6.31566
	6.3	0.928571	0.785714	928.211			6.7	0.78	468.431
	6.3	0.928571	0.928571	322.994			6.7	0.78	-1.56637
	6.3	0.928571	0.928571	521.71			6.7	0.746667	92.9141
	6.3	0.928571	0.857143	738.626			6.7	0.75	684.146
	6.3	0.928571	0.928571	62.5744			6.7	0.8	886.607
	6.3	1	1	92.9141			6.7	0.8	769.704
	6.3	0.888889	0.777778	1090.27			6.7	0.783333	1090.27
	6.4	1	1	0			6.7	0.783333	521.565
	6.4	1	1	0			6.7	0.75	747.949
	6.4	1	1	0			6.7	0.8	537.401
	6.4	1	1	0			6.7	0.83	445.034
	6.4	1	1	NA			6.7	0.746667	0
	6.4	1	1	-6.31566			6.7	0.713333	0
	6.4	1	1	468.431			6.7	0.763333	0
	6.4	1	1	-1.56637			6.7	0.73	0
	6.4	1	1	NA			6.7	0.8	275.42
	6.4	0.857143	0.857143	684.146			6.7	0.78	180.643
	6.4	0.928571	0.928571	886.607			6.7	0.78	173.679
	6.4	0.928571	0.928571	769.704			6.7	0.763333	43.7305
	6.4	0.928571	0.928571	521.565			6.7	0.8	1030.52
	6.4	0.928571	0.928571	747.949			6.7	0.8	891.313
	6.4	0.923077	0.769231	537.401			6.7	0.783333	1029.39
	6.4	0.928571	0.928571	445.034			6.7	0.783333	928.211
	6.4	1	1	0			6.7	0.65	322.994
	6.4	1	1	0			6.7	0.783333	521.71
	6.4	1	1	0			6.7	0.766667	738.626
	6.4	1	1	0			6.7	0.746667	62.5744
	6.4	1	1	275.42			6.8	0.78	0
	6.4	1	1	180.643			6.8	0.78	0
	6.4	0.928571	0.928571	173.679			6.8	0.78	0
	6.4	1	1	43.7305			6.8	0.763333	0
	6.4	0.928571	0.857143	1030.52			6.8	0.78	-6.31566
	6.4	0.928571	0.714286	891.313			6.8	0.78	468.431
	6.4	0.928571	0.785714	1029.39			6.8	0.78	-1.56637
	6.4	0.928571	0.785714	928.211			6.8	0.746667	92.9141
	6.4	0.928571	0.928571	322.994			6.8	0.75	684.146
	6.4	0.928571	0.928571	521.71			6.8	0.8	886.607
	6.4	0.928571	0.857143	738.626			6.8	0.8	769.704
	6.4	0.928571	0.928571	62.5744			6.8	0.783333	1090.27
	6.4	1	1	92.9141			6.8	0.783333	521.565
	6.4	0.888889	0.777778	1090.27			6.8	0.75	747.949
	6.5	1	1	0			6.8	0.8	537.401
	6.5	1	1	0			6.8	0.83	445.034
	6.5	1	1	0			6.8	0.746667	0
	6.5	1	1	0			6.8	0.713333	0
	6.5	1	1	NA			6.8	0.763333	0
	6.5	1	1	-6.31566			6.8	0.73	0
	6.5	1	1	468.431			6.8	0.8	275.42
	6.5	1	1	-1.56637			6.8	0.78	180.643
	6.5	1	1	NA			6.8	0.78	173.679
	6.5	0.857143	0.857143	684.146			6.8	0.763333	43.7305
	6.5	0.928571	0.928571	886.607			6.8	0.8	1030.52
	6.5	0.928571	0.857143	769.704			6.8	0.8	891.313
	6.5	0.928571	0.928571	521.565			6.8	0.783333	1029.39
	6.5	0.928571	0.928571	747.949			6.8	0.783333	928.211
	6.5	0.923077	0.769231	537.401			6.8	0.65	322.994
	6.5	0.928571	0.928571	445.034			6.8	0.783333	521.71
	6.5	1	1	0			6.8	0.766667	738.626
	6.5	1	1	0			6.8	0.746667	62.5744
	6.5	1	1	0			6.9	0.78	0
	6.5	1	1	0			6.9	0.78	0
	6.5	1	1	275.42			6.9	0.763333	0
	6.5	1	1	180.643			6.9	0.763333	0
	6.5	0.928571	0.928571	173.679			6.9	0.78	-6.31566
	6.5	1	1	43.7305			6.9	0.78	468.431
	6.5	0.928571	0.857143	1030.52			6.9	0.78	-1.56637
	6.5	0.928571	0.714286	891.313			6.9	0.746667	92.9141
	6.5	0.928571	0.714286	1029.39			6.9	0.75	684.146
	6.5	0.928571	0.785714	928.211			6.9	0.8	886.607
	6.5	0.928571	0.928571	322.994			6.9	0.8	769.704
	6.5	0.928571	0.928571	521.71			6.9	0.783333	1090.27
	6.5	0.928571	0.857143	738.626			6.9	0.783333	521.565
	6.5	0.928571	0.857143	62.5744			6.9	0.75	747.949
	6.5	1	1	92.9141			6.9	0.8	537.401
	6.5	0.888889	0.777778	1090.27			6.9	0.83	445.034
	6.6	1	1	0			6.9	0.746667	0
	6.6	1	1	0			6.9	0.713333	0
	6.6	1	1	0			6.9	0.763333	0
	6.6	1	1	0			6.9	0.73	0
	6.6	1	1	NA			6.9	0.8	275.42
	6.6	1	1	-6.31566			6.9	0.78	180.643
	6.6	1	1	468.431			6.9	0.78	173.679
	6.6	1	1	-1.56637			6.9	0.763333	43.7305
	6.6	1	1	NA			6.9	0.8	1030.52
	6.6	0.857143	0.857143	684.146			6.9	0.783333	891.313
	6.6	0.928571	0.928571	886.607			6.9	0.783333	1029.39
	6.6	0.928571	0.857143	769.704			6.9	0.783333	928.211
	6.6	0.928571	0.928571	521.565			6.9	0.65	322.994
	6.6	0.928571	0.928571	747.949			6.9	0.783333	521.71
	6.6	0.923077	0.769231	537.401			6.9	0.766667	738.626
	6.6	0.928571	0.928571	445.034			6.9	0.746667	62.5744
	6.6	1	1	0			7	0.78	0
	6.6	1	1	0			7	0.78	0
	6.6	1	1	0			7	0.763333	0
	6.6	1	1	0			7	0.763333	0
	6.6	1	1	275.42			7	0.78	-6.31566
	6.6	1	1	180.643			7	0.78	468.431
	6.6	0.928571	0.928571	173.679			7	0.78	-1.56637
	6.6	1	1	43.7305			7	0.746667	92.9141
	6.6	0.928571	0.857143	1030.52			7	0.75	684.146
	6.6	0.928571	0.714286	891.313			7	0.8	886.607
	6.6	0.928571	0.714286	1029.39			7	0.8	769.704
	6.6	0.928571	0.785714	928.211			7	0.783333	1090.27
	6.6	0.928571	0.928571	322.994			7	0.783333	521.565
	6.6	0.928571	0.928571	521.71			7	0.75	747.949
	6.6	0.928571	0.857143	738.626			7	0.8	537.401
	6.6	0.928571	0.857143	62.5744			7	0.83	445.034
	6.6	1	1	92.9141			7	0.746667	0
	6.6	0.888889	0.777778	1090.27			7	0.713333	0
	6.7	1	1	0			7	0.763333	0
	6.7	1	1	0			7	0.73	0
	6.7	1	1	0			7	0.8	275.42
	6.7	1	1	0			7	0.78	180.643
	6.7	1	1	NA			7	0.78	173.679
	6.7	1	1	-6.31566			7	0.763333	43.7305
	6.7	1	1	468.431			7	0.8	1030.52
	6.7	1	1	-1.56637			7	0.783333	891.313
	6.7	1	1	NA			7	0.783333	1029.39
	6.7	0.857143	0.857143	684.146			7	0.783333	928.211
	6.7	0.928571	0.928571	886.607			7	0.65	322.994
	6.7	0.928571	0.857143	769.704			7	0.783333	521.71
	6.7	0.928571	0.928571	521.565			7	0.766667	738.626
	6.7	0.928571	0.928571	747.949			7	0.746667	62.5744
	6.7	0.923077	0.769231	537.401			7.1	0.78	0
	6.7	0.928571	0.928571	445.034			7.1	0.78	0
	6.7	1	1	0			7.1	0.763333	0
	6.7	1	1	0			7.1	0.763333	0
	6.7	1	1	0			7.1	0.78	-6.31566
	6.7	1	1	0			7.1	0.78	468.431
	6.7	1	1	275.42			7.1	0.78	-1.56637
	6.7	1	1	180.643			7.1	0.746667	92.9141
	6.7	0.928571	0.928571	173.679			7.1	0.75	684.146
	6.7	1	1	43.7305			7.1	0.8	886.607
	6.7	0.928571	0.857143	1030.52			7.1	0.8	769.704
	6.7	0.928571	0.714286	891.313			7.1	0.783333	1090.27
	6.7	0.928571	0.714286	1029.39			7.1	0.783333	521.565
	6.7	0.928571	0.785714	928.211			7.1	0.75	747.949
	6.7	0.928571	0.928571	322.994			7.1	0.8	537.401
	6.7	0.928571	0.928571	521.71			7.1	0.83	445.034
	6.7	0.928571	0.857143	738.626			7.1	0.746667	0
	6.7	0.928571	0.857143	62.5744			7.1	0.713333	0
	6.7	1	1	92.9141			7.1	0.763333	0
	6.7	0.888889	0.777778	1090.27			7.1	0.73	0
	6.8	1	1	0			7.1	0.8	275.42
	6.8	1	1	0			7.1	0.78	180.643
	6.8	1	1	0			7.1	0.78	173.679
	6.8	1	1	0			7.1	0.763333	43.7305
	6.8	1	1	NA			7.1	0.8	1030.52
	6.8	1	1	-6.31566			7.1	0.783333	891.313
	6.8	1	1	468.431			7.1	0.783333	1029.39
	6.8	1	1	-1.56637			7.1	0.783333	928.211
	6.8	1	1	NA			7.1	0.65	322.994
	6.8	0.857143	0.857143	684.146			7.1	0.783333	521.71
	6.8	0.928571	0.928571	886.607			7.1	0.766667	738.626
	6.8	0.928571	0.857143	769.704			7.1	0.746667	62.5744
	6.8	0.928571	0.928571	521.565			7.2	0.78	0
	6.8	0.928571	0.928571	747.949			7.2	0.78	0
	6.8	0.923077	0.769231	537.401			7.2	0.763333	0
	6.8	0.928571	0.928571	445.034			7.2	0.763333	0
	6.8	1	1	0			7.2	0.78	-6.31566
	6.8	1	1	0			7.2	0.78	468.431
	6.8	1	1	0			7.2	0.78	-1.56637
	6.8	1	1	0			7.2	0.746667	92.9141
	6.8	1	1	275.42			7.2	0.75	684.146
	6.8	1	1	180.643			7.2	0.8	886.607
	6.8	0.928571	0.928571	173.679			7.2	0.8	769.704
	6.8	1	1	43.7305			7.2	0.783333	1090.27
	6.8	0.928571	0.857143	1030.52			7.2	0.783333	521.565
	6.8	0.928571	0.714286	891.313			7.2	0.75	747.949
	6.8	0.928571	0.714286	1029.39			7.2	0.8	537.401
[truncated: 31,355 more rows]

## Sheet: Figure 5
Trees									Net primary production
Number of times included in landscape									Number of times included in landscape
F	J	R	O	landscape_biodiversity	average_profit_ha^-1_year^-1				F	J	R	O	landscape_functioning	average_profit_ha^-1_year^-1
12	9	8	3	1	212.301				32	0	0	0	0.676022	0
13	9	6	3	1	243.5				25	0	0	7	0.596999	203.046
9	9	3	11	1	415.411				18	0	0	14	0.531041	414.319
8	6	1	17	0.97907	601.467				11	0	0	21	0.47538	609.139
7	1	1	23	0.793023	800.46				6	0	0	26	0.471252	801.01
2	0	0	30	0.393023	1006.47				1	0	0	31	0.421029	1001.7
Birds									Soil organic carbon
Number of times included in landscape									Number of times included in landscape
F	J	R	O	landscape_biodiversity	average_profit_ha^-1_year^-1				F	J	R	O	landscape_functioning	average_profit_ha^-1_year^-1
9	8	7	6	1	341.379				32	0	0	0	0.923377	0
9	10	7	5	1	283.8				6	3	23	0	0.88983	319.276
8	7	9	7	1	400.796				2	1	29	0	0.88322	403.115
7	4	4	16	0.95614	600.215				7	0	0	25	0.689497	601.331
3	2	5	21	0.842105	800.548				0	0	3	29	0.615985	809.39
0	0	1	30	0.298246	1000				0	0	4	28	0.527931	1009.62
Bacteria									Soil greenhouse gas fluxes
Number of times included in landscape									Number of times included in landscape
F	J	R	O	landscape_biodiversity	average_profit_ha^-1_year^-1				F	J	R	O	landscape_functioning	average_profit_ha^-1_year^-1
8	7	8	7	0.983976	375.059				32	0	0	0	0.909926	0
8	7	8	7	0.983976	375.059				13	17	0	2	0.815068	204.33
7	6	8	9	0.978858	420.879				11	2	0	19	0.784094	562.636
4	5	8	13	0.946079	601.725				11	0	0	21	0.790876	609.139
2	2	5	21	0.872723	809.264				2	2	0	28	0.749207	817.992
0	0	1	29	0.574727	1000.63				0	0	0	32	0.679475	1000.93
Multidiversity (all species, threshold = 75%)									Multifunctionality (threshold = 75%)
Number of times included in landscape									Number of times included in landscape
F	J	R	O	landscape_multidiversity	average_profit_ha^-1_year^-1				F	J	R	O	landscape_multifunctionality	average_profit_ha^-1_year^-1
32	0	0	0	0.857143	0				6	26	0	0	0.557604	9.70436
24	1	2	5	0.605521	208.813				13	13	0	6	0.460938	200.738
18	0	0	14	0.522321	409.254				16	2	0	14	0.395937	401.99
13	0	0	19	0.453125	601.927				3	11	0	18	0.37349	603.49
6	1	1	24	0.326751	801.052				4	4	0	24	0.31125	807.045
0	1	0	31	0.219609	1002.87				2	1	0	29	0.261615	1002.7

## Sheet: SIMEX explanation (Fig 2+3)
Step 1: calculate a generalized additive model for the taxonomic group or ecosystem function of interest, e.g. using the model structure: mod_naiv = gam(richness_all_species ~ s(mean_expected_profit_ha, bs="cr", k=no_4), family=nb)
Step 2: apply the SIMEX method to this model: mod_simex <- simex(mod_naiv, SIMEXvariable = "mean_expected_profit_ha",B=200,lambda=seq(0.1,3,length=10), measurement.error = sdx_sim, asymptotic = FALSE) measurement.error = sdx_sim, asymptotic = FALSE)
(needs to include only those heteroscedastic variances referring to the plots on which the taxonomic group was sampled)
Step 3: the predictions (e.g. biodiversity-profit curves) are then created using the 'predict' function, using the model fit from the 'mod_simex' model
